# Supplementary material for: HIV and TB co-infection in the ART era: CD4 count distributions and TB case fatality in Cape Town
Source: BMC Infect Dis. 2018 Jul 31;18:356. doi: 10.1186/s12879-018-3256-9 (PMC6069570; doi:10.1186/s12879-018-3256-9)
Supplement: Supplementary file 1 — Appendix 1. Extract from the electronic TB register (ETR.net) of case records for all newly registered adult patients with drug sensitive TB who were treated in primary care TB clinics in Cape Town over the study period. (XLSX 12993 kb) [file 12879_2018_3256_MOESM1_ESM.xlsx]

## Sheet: Sheet1
age	end	cd4result	gender	start	artstart	year	hivcorr	agecat1	agecat2	cd4done	hivknown	artatrxstart	art	hivart	artinitduringrx	hivartend	cd4cat1	cd4cat2	sgo	type2	type3	category	CD4categories	StartART	NewTB
26	2/17/2010	284	FEMALE	2009-07-07		2009	Positive	25-34	25-29	1	1	FALSE	NO	HIV+ not on ART	0	HIV+ not on ART	>=200	200-349	Completed or cured	Extrapulmonary	Extrapulmonary	OTHER	201-350	0	0
34	12/20/2009		MALE	2009-07-07		2009		25-34	30-34		0	FALSE							Died	Pulmonary smear-positive	Pulmonary	OTHER			0
33	4/23/2010		MALE	2010-02-19		2010		25-34	30-34		0	FALSE							Defaulted	Pulmonary smear-positive	Pulmonary	OTHER			0
21	9/29/2009		MALE	2009-04-07		2009	Negative	15-24	20-24		1	FALSE		HIV-		HIV-			Defaulted	Pulmonary smear-positive	Pulmonary	NEW			1
37	3/17/2010	560	FEMALE	2009-09-21		2009	Positive	35-44	35-39	1	1	FALSE	NO	HIV+ not on ART	0	HIV+ not on ART	>=200	>=350	Completed or cured	Pulmonary smear-negative	Pulmonary	NEW	>500	0	1
37	7/27/2009		MALE	2009-02-09		2009	Positive	35-44	35-39		1	TRUE	YES	HIV+ on ART		HIV+ on ART at TB Dx			Completed or cured	Pulmonary smear-positive	Pulmonary	NEW			1
37	6/18/2009		FEMALE	2009-01-02		2009	Negative	35-44	35-39		1	FALSE		HIV-		HIV-			Completed or cured	Pulmonary smear-positive	Pulmonary	NEW			1
45	8/14/2009		MALE	2009-01-02		2009	Negative	45-54	45-49		1	FALSE		HIV-		HIV-			Completed or cured	Pulmonary smear-positive	Pulmonary	OTHER			0
20	8/19/2009	135	MALE	2009-01-08		2009	Positive	15-24	20-24	1	1	FALSE	NO	HIV+ not on ART	0	HIV+ not on ART	<200	100-199	Completed or cured	Pulmonary smear-positive	Pulmonary	RELAPSE	101-200	0	0
28	7/7/2009		MALE	2009-01-21		2009	Negative	25-34	25-29		1	FALSE		HIV-		HIV-			Completed or cured	Pulmonary smear-positive	Pulmonary	NEW			1
48	7/1/2009		FEMALE	2009-01-05		2009	Negative	45-54	45-49		1	FALSE		HIV-		HIV-			Completed or cured	Pulmonary smear-positive	Pulmonary	NEW			1
36	7/3/2009		MALE	2009-01-16		2009	Negative	35-44	35-39		1	FALSE		HIV-		HIV-			Completed or cured	Extrapulmonary	Extrapulmonary	NEW			1
42	8/14/2009		FEMALE	2009-01-02		2009	Negative	35-44	40-44		1	FALSE		HIV-		HIV-			Moved or transferred	Pulmonary smear-positive	Pulmonary	RELAPSE			0
34	6/30/2009	101	MALE	2009-01-09		2009	Positive	25-34	30-34	1	1	FALSE	YES	HIV+ not on ART	0	HIV+ not on ART	<200	100-199	Completed or cured	Pulmonary smear-positive	Pulmonary	NEW	101-200	1	1
33	6/22/2009	257	FEMALE	2009-01-02		2009	Positive	25-34	30-34	1	1	FALSE	NO	HIV+ not on ART	0	HIV+ not on ART	>=200	200-349	Completed or cured	Pulmonary smear-positive	Pulmonary	NEW	201-350	0	1
45	9/16/2009		FEMALE	2009-01-06		2009	Negative	45-54	45-49		1	FALSE		HIV-		HIV-			Completed or cured	Pulmonary smear-positive	Pulmonary	RELAPSE			0
35	6/24/2009		FEMALE	2009-01-06		2009	Negative	35-44	35-39		1	FALSE		HIV-		HIV-			Completed or cured	Pulmonary smear-positive	Pulmonary	NEW			1
41	8/6/2009		MALE	2009-01-08		2009	Negative	35-44	40-44		1	FALSE		HIV-		HIV-			Completed or cured	Pulmonary smear-positive	Pulmonary	NEW			1
24	4/1/2009		FEMALE	2009-01-05		2009	Negative	15-24	20-24		1	FALSE		HIV-		HIV-			Died	Pulmonary smear-positive	Pulmonary	NEW			1
38	8/16/2009	90	FEMALE	2009-01-05		2009	Positive	35-44	35-39	1	1	FALSE	NO	HIV+ not on ART	0	HIV+ not on ART	<200	<100	Completed or cured	Pulmonary smear-negative	Pulmonary	OTHER	51-100	0	0
33	6/23/2009		MALE	2009-01-05		2009	Negative	25-34	30-34		1	FALSE		HIV-		HIV-			Completed or cured	Pulmonary smear-positive	Pulmonary	NEW			1
41	6/18/2009		MALE	2009-01-02		2009	Positive	35-44	40-44		1	FALSE		HIV+ not on ART	0	HIV+ not on ART			Completed or cured	Extrapulmonary	Extrapulmonary	NEW		0	1
22	7/7/2009	133	FEMALE	2009-01-16		2009	Positive	15-24	20-24	1	1	FALSE	NO	HIV+ not on ART	0	HIV+ not on ART	<200	100-199	Completed or cured	Extrapulmonary	Extrapulmonary	NEW	101-200	0	1
37	6/30/2009		MALE	2009-01-12		2009	Negative	35-44	35-39		1	FALSE		HIV-		HIV-			Completed or cured	Pulmonary smear-negative	Pulmonary	NEW			1
41	8/21/2009		FEMALE	2009-01-05		2009	Negative	35-44	40-44		1	FALSE		HIV-		HIV-			Completed or cured	Pulmonary smear-negative	Pulmonary	OTHER			0
62	7/2/2009		FEMALE	2009-01-02		2009	Negative	55-64	60-64		1	FALSE		HIV-		HIV-			Completed or cured	Pulmonary smear-negative	Pulmonary	NEW			1
44	6/19/2009		MALE	2009-01-02		2009	Negative	35-44	40-44		1	FALSE		HIV-		HIV-			Completed or cured	Pulmonary smear-positive	Pulmonary	NEW			1
27	6/20/2009		FEMALE	2009-01-06		2009	Negative	25-34	25-29		1	FALSE		HIV-		HIV-			Completed or cured	Pulmonary smear-positive	Pulmonary	NEW			1
62	7/2/2009		MALE	2009-01-02		2009	Negative	55-64	60-64		1	FALSE		HIV-		HIV-			Completed or cured	Pulmonary smear-positive	Pulmonary	NEW			1
42	8/31/2009		MALE	2009-01-20		2009		35-44	40-44		0	FALSE							Completed or cured	Pulmonary smear-positive	Pulmonary	RE-TREATMENT AFTER FAILURE			0
40	7/1/2009		MALE	2009-01-07		2009	Negative	35-44	40-44		1	FALSE		HIV-		HIV-			Completed or cured	Pulmonary smear-positive	Pulmonary	NEW			1
33	8/31/2009	80	MALE	2009-01-02		2009	Positive	25-34	30-34	1	1	FALSE	YES	HIV+ not on ART	0	HIV+ not on ART	<200	<100	Completed or cured	Extrapulmonary	Extrapulmonary	NEW	51-100	1	1
45	8/18/2009		MALE	2009-01-05		2009	Negative	45-54	45-49		1	FALSE		HIV-		HIV-			Completed or cured	Pulmonary smear-negative	Pulmonary	RELAPSE			0
37	6/25/2009		MALE	2009-01-06		2009	Negative	35-44	35-39		1	FALSE		HIV-		HIV-			Completed or cured	Pulmonary smear-positive	Pulmonary	NEW			1
67	8/13/2009		MALE	2009-01-02		2009	Negative	>=65	65-69		1	FALSE		HIV-		HIV-			Completed or cured	Pulmonary smear-negative	Pulmonary	OTHER			0
50	6/24/2009		MALE	2009-01-07		2009	Negative	45-54	50-54		1	FALSE		HIV-		HIV-			Completed or cured	Pulmonary smear-positive	Pulmonary	NEW			1
49	6/12/2009	400	MALE	2009-01-02		2009	Positive	45-54	45-49	1	1	FALSE	NO	HIV+ not on ART	0	HIV+ not on ART	>=200	>=350	Completed or cured	Pulmonary smear-negative	Pulmonary	NEW	351-500	0	1
30	8/25/2009		MALE	2009-01-21		2009	Negative	25-34	30-34		1	FALSE		HIV-		HIV-			Defaulted	Pulmonary smear-positive	Pulmonary	OTHER			0
32	6/25/2009		FEMALE	2009-01-08		2009	Negative	25-34	30-34		1	FALSE		HIV-		HIV-			Completed or cured	Pulmonary smear-negative	Pulmonary	NEW			1
27	6/23/2009		FEMALE	2009-01-06		2009	Negative	25-34	25-29		1	FALSE		HIV-		HIV-			Completed or cured	Extrapulmonary	Extrapulmonary	NEW			1
29	6/24/2009	302	FEMALE	2009-01-06		2009	Positive	25-34	25-29	1	1	FALSE	NO	HIV+ not on ART	0	HIV+ not on ART	>=200	200-349	Completed or cured	Pulmonary smear-negative	Pulmonary	NEW	201-350	0	1
23	6/26/2009	233	FEMALE	2009-01-05		2009	Positive	15-24	20-24	1	1	FALSE	NO	HIV+ not on ART	0	HIV+ not on ART	>=200	200-349	Completed or cured	Pulmonary smear-positive	Pulmonary	NEW	201-350	0	1
30	9/28/2009		MALE	2009-01-09		2009	Negative	25-34	30-34		1	FALSE		HIV-		HIV-			Completed or cured	Pulmonary smear-positive	Pulmonary	RELAPSE			0
29	1/9/2009		FEMALE	2009-01-01		2009	Negative	25-34	25-29		1	FALSE		HIV-		HIV-			Died	Pulmonary smear-negative	Pulmonary	NEW			1
33	6/26/2009	21	FEMALE	2009-01-05		2009	Positive	25-34	30-34	1	1	FALSE	YES	HIV+ not on ART	0	HIV+ not on ART	<200	<100	Completed or cured	Pulmonary smear-negative	Pulmonary	NEW	<=50	1	1
31	6/18/2009		MALE	2009-01-02		2009	Negative	25-34	30-34		1	FALSE		HIV-		HIV-			Completed or cured	Pulmonary smear-positive	Pulmonary	NEW			1
50	10/12/2009		MALE	2009-01-02		2009	Negative	45-54	50-54		1	FALSE		HIV-		HIV-			Completed or cured	Pulmonary smear-negative	Pulmonary	RE-TREATMENT AFTER DEFAULT			0
26	5/11/2009	47	MALE	2009-01-06		2009	Positive	25-34	25-29	1	1	FALSE	YES	HIV+ not on ART	0	HIV+ not on ART	<200	<100	Defaulted	Extrapulmonary	Extrapulmonary	NEW	<=50	1	1
33	8/27/2009	166	MALE	2009-01-02		2009	Positive	25-34	30-34	1	1	FALSE	NO	HIV+ not on ART	0	HIV+ not on ART	<200	100-199	Completed or cured	Pulmonary smear-positive	Pulmonary	NEW	101-200	0	1
23	7/2/2009		FEMALE	2009-01-04		2009	Negative	15-24	20-24		1	FALSE		HIV-		HIV-			Completed or cured	Pulmonary smear-negative	Pulmonary	NEW			1
55	8/17/2009		FEMALE	2009-01-02		2009	Negative	55-64	55-59		1	FALSE		HIV-		HIV-			Completed or cured	Pulmonary smear-positive	Pulmonary	OTHER			0
30	8/18/2009	168	MALE	2009-01-06		2009	Positive	25-34	30-34	1	1	TRUE	YES	HIV+ on ART		HIV+ on ART at TB Dx	<200	100-199	Completed or cured	Pulmonary smear-negative	Pulmonary	OTHER	101-200		0
46	6/24/2009		MALE	2009-01-05		2009	Negative	45-54	45-49		1	FALSE		HIV-		HIV-			Completed or cured	Pulmonary smear-positive	Pulmonary	NEW			1
85	6/23/2009		MALE	2009-01-05		2009		>=65	>=75		0	FALSE							Completed or cured	Pulmonary smear-negative	Pulmonary	NEW			1
21	2/24/2009		MALE	2009-01-19		2009	Negative	15-24	20-24		1	FALSE		HIV-		HIV-			Defaulted	Pulmonary smear-positive	Pulmonary	RELAPSE			0
30	6/19/2009		MALE	2009-01-02		2009	Positive	25-34	30-34		1	FALSE		HIV+ not on ART	0	HIV+ not on ART			Completed or cured	Pulmonary smear-negative	Pulmonary	NEW		0	1
51	2/17/2009		MALE	2009-01-05		2009	Negative	45-54	50-54		1	FALSE		HIV-		HIV-			Died	Pulmonary smear-negative	Pulmonary	NEW			1
38	7/17/2009	37	MALE	2009-01-02		2009	Positive	35-44	35-39	1	1	FALSE	NO	HIV+ not on ART	0	HIV+ not on ART	<200	<100	Completed or cured	Pulmonary smear-negative	Pulmonary	NEW	<=50	0	1
33	6/22/2009		MALE	2009-01-02		2009		25-34	30-34		0	FALSE							Completed or cured	Pulmonary smear-positive	Pulmonary	NEW			1
22	8/14/2009		FEMALE	2009-01-02		2009	Negative	15-24	20-24		1	FALSE		HIV-		HIV-			Completed or cured	Pulmonary smear-negative	Pulmonary	OTHER			0
41	6/18/2009		MALE	2009-01-02		2009	Negative	35-44	40-44		1	FALSE		HIV-		HIV-			Failed	Pulmonary smear-positive	Pulmonary	NEW			1
27	6/22/2009		FEMALE	2009-01-05		2009	Negative	25-34	25-29		1	FALSE		HIV-		HIV-			Completed or cured	Pulmonary smear-positive	Pulmonary	NEW			1
56	7/1/2009		MALE	2009-01-02		2009	Negative	55-64	55-59		1	FALSE		HIV-		HIV-			Completed or cured	Pulmonary smear-positive	Pulmonary	NEW			1
31	9/18/2009		MALE	2009-01-07		2009	Negative	25-34	30-34		1	FALSE		HIV-		HIV-			Defaulted	Pulmonary smear-positive	Pulmonary	NEW			1
20	6/27/2009		MALE	2009-01-05		2009	Negative	15-24	20-24		1	FALSE		HIV-		HIV-			Completed or cured	Pulmonary smear-negative	Pulmonary	NEW			1
43	4/5/2009		MALE	2009-01-05		2009	Negative	35-44	40-44		1	FALSE		HIV-		HIV-			Defaulted	Pulmonary smear-negative	Pulmonary	NEW			1
63			MALE	2009-01-02		2009	Negative	55-64	60-64		1	FALSE		HIV-		HIV-			Not evaluated	Extrapulmonary	Extrapulmonary	NEW			1
34	6/22/2009	172	MALE	2009-01-05		2009	Positive	25-34	30-34	1	1	FALSE	NO	HIV+ not on ART	0	HIV+ not on ART	<200	100-199	Completed or cured	Pulmonary smear-positive	Pulmonary	NEW	101-200	0	1
19	6/26/2009		FEMALE	2009-01-02		2009	Negative	15-24	15-19		1	FALSE		HIV-		HIV-			Completed or cured	Pulmonary smear-positive	Pulmonary	NEW			1
47	8/19/2009		MALE	2009-01-07		2009	Negative	45-54	45-49		1	FALSE		HIV-		HIV-			Completed or cured	Pulmonary smear-negative	Pulmonary	OTHER			0
26	6/30/2009		FEMALE	2009-01-13		2009	Negative	25-34	25-29		1	FALSE		HIV-		HIV-			Completed or cured	Pulmonary smear-positive	Pulmonary	NEW			1
34	11/26/2009		MALE	2009-01-12		2009		25-34	30-34		0	FALSE							Completed or cured	Pulmonary smear-positive	Pulmonary	NEW			1
61	8/20/2009		FEMALE	2009-01-08		2009	Negative	55-64	60-64		1	FALSE		HIV-		HIV-			Completed or cured	Pulmonary smear-positive	Pulmonary	RELAPSE			0
44	7/25/2009		FEMALE	2009-01-08		2009	Positive	35-44	40-44		1	FALSE	NO	HIV+ not on ART	0	HIV+ not on ART			Completed or cured	Extrapulmonary	Extrapulmonary	NEW		0	1
31	7/20/2009	46	FEMALE	2009-02-04		2009	Positive	25-34	30-34	1	1	FALSE		HIV+ not on ART	0	HIV+ not on ART	<200	<100	Completed or cured	Pulmonary smear-negative	Pulmonary	NEW	<=50	0	1
64	6/18/2009	190	MALE	2009-01-02		2009	Positive	55-64	60-64	1	1	FALSE		HIV+ not on ART	0	HIV+ not on ART	<200	100-199	Completed or cured	Pulmonary smear-positive	Pulmonary	NEW	101-200	0	1
34	4/15/2009		MALE	2009-01-05		2009	Positive	25-34	30-34		1	TRUE	YES	HIV+ on ART		HIV+ on ART at TB Dx			Defaulted	Extrapulmonary	Extrapulmonary	OTHER			0
23	6/30/2009		MALE	2009-01-09		2009	Negative	15-24	20-24		1	FALSE		HIV-		HIV-			Completed or cured	Pulmonary smear-positive	Pulmonary	NEW			1
19	6/17/2009		MALE	2009-01-05		2009	Negative	15-24	15-19		1	FALSE		HIV-		HIV-			Completed or cured	Pulmonary smear-positive	Pulmonary	NEW			1
19	6/26/2009		MALE	2009-01-02		2009	Negative	15-24	15-19		1	FALSE		HIV-		HIV-			Completed or cured	Pulmonary smear-positive	Pulmonary	NEW			1
41	6/30/2009	300	MALE	2009-01-05		2009	Positive	35-44	40-44	1	1	FALSE	NO	HIV+ not on ART	0	HIV+ not on ART	>=200	200-349	Completed or cured	Pulmonary smear-positive	Pulmonary	NEW	201-350	0	1
24	6/26/2009		FEMALE	2009-01-08		2009	Negative	15-24	20-24		1	FALSE		HIV-		HIV-			Completed or cured	Pulmonary smear-positive	Pulmonary	NEW			1
19	6/23/2009		FEMALE	2009-01-07		2009	Negative	15-24	15-19		1	FALSE		HIV-		HIV-			Completed or cured	Pulmonary smear-positive	Pulmonary	NEW			1
62	7/17/2009		MALE	2009-01-08		2009		55-64	60-64		0	FALSE							Completed or cured	Pulmonary smear-positive	Pulmonary	NEW			1
20	6/22/2009		FEMALE	2009-01-05		2009	Negative	15-24	20-24		1	FALSE		HIV-		HIV-			Completed or cured	Pulmonary smear-positive	Pulmonary	NEW			1
21	6/24/2009		FEMALE	2009-01-06		2009	Negative	15-24	20-24		1	FALSE		HIV-		HIV-			Completed or cured	Pulmonary smear-positive	Pulmonary	NEW			1
35	8/24/2009	132	MALE	2009-01-05		2009	Positive	35-44	35-39	1	1	FALSE	YES	HIV+ not on ART	0	HIV+ not on ART	<200	100-199	Completed or cured	Pulmonary smear-negative	Pulmonary	RE-TREATMENT AFTER DEFAULT	101-200	1	0
24	9/10/2009		MALE	2009-01-05		2009	Negative	15-24	20-24		1	FALSE		HIV-		HIV-			Completed or cured	Pulmonary smear-positive	Pulmonary	RELAPSE			0
33	8/3/2009		FEMALE	2009-01-05		2009		25-34	30-34		0	FALSE							Completed or cured	Pulmonary smear-negative	Pulmonary	NEW			1
46	8/28/2009	24	FEMALE	2009-01-06		2009	Positive	45-54	45-49	1	1	FALSE	YES	HIV+ not on ART	0	HIV+ not on ART	<200	<100	Completed or cured	Pulmonary smear-negative	Pulmonary	OTHER	<=50	1	0
36	6/16/2009		MALE	2009-01-09		2009	Negative	35-44	35-39		1	FALSE		HIV-		HIV-			Completed or cured	Extrapulmonary	Extrapulmonary	NEW			1
25	7/17/2009		FEMALE	2009-01-06		2009	Negative	25-34	25-29		1	FALSE		HIV-		HIV-			Completed or cured	Pulmonary smear-positive	Pulmonary	NEW			1
34	6/20/2009		FEMALE	2009-01-05		2009	Negative	25-34	30-34		1	FALSE		HIV-		HIV-			Completed or cured	Pulmonary smear-positive	Pulmonary	NEW			1
40	8/17/2009		MALE	2009-01-05		2009	Negative	35-44	40-44		1	FALSE		HIV-		HIV-			Completed or cured	Pulmonary smear-positive	Pulmonary	OTHER			0
20	9/15/2009		MALE	2009-01-26		2009	Negative	15-24	20-24		1	FALSE		HIV-		HIV-			Completed or cured	Pulmonary smear-negative	Pulmonary	RELAPSE			0
42	8/23/2009		FEMALE	2009-01-12		2009	Negative	35-44	40-44		1	FALSE		HIV-		HIV-			Completed or cured	Pulmonary smear-negative	Pulmonary	RELAPSE			0
24	8/17/2009	759	FEMALE	2009-01-22		2009	Positive	15-24	20-24	1	1	FALSE	NO	HIV+ not on ART	0	HIV+ not on ART	>=200	>=350	Defaulted	Pulmonary smear-positive	Pulmonary	NEW	>500	0	1
20	6/25/2009		FEMALE	2009-01-09		2009	Negative	15-24	20-24		1	FALSE		HIV-		HIV-			Completed or cured	Extrapulmonary	Extrapulmonary	NEW			1
47	6/25/2009		MALE	2009-01-08		2009	Negative	45-54	45-49		1	FALSE		HIV-		HIV-			Completed or cured	Pulmonary smear-negative	Pulmonary	NEW			1
46	6/26/2009		MALE	2009-01-09		2009	Negative	45-54	45-49		1	FALSE		HIV-		HIV-			Completed or cured	Pulmonary smear-positive	Pulmonary	NEW			1
20	6/22/2009		FEMALE	2009-01-05		2009	Negative	15-24	20-24		1	FALSE		HIV-		HIV-			Completed or cured	Extrapulmonary	Extrapulmonary	NEW			1
31	6/22/2009	192	MALE	2009-01-06		2009	Positive	25-34	30-34	1	1	FALSE	YES	HIV+ not on ART	0	HIV+ not on ART	<200	100-199	Completed or cured	Pulmonary smear-negative	Pulmonary	NEW	101-200	1	1
55	6/24/2009		MALE	2009-01-05		2009		55-64	55-59		0	FALSE							Completed or cured	Pulmonary smear-negative	Pulmonary	NEW			1
21	6/30/2009		FEMALE	2009-01-06		2009	Negative	15-24	20-24		1	FALSE		HIV-		HIV-			Completed or cured	Pulmonary smear-positive	Pulmonary	NEW			1
32	6/19/2009		FEMALE	2009-01-02		2009	Negative	25-34	30-34		1	FALSE		HIV-		HIV-			Completed or cured	Pulmonary smear-positive	Pulmonary	NEW			1
45	4/13/2009	293	MALE	2009-01-05		2009	Positive	45-54	45-49	1	1	TRUE	YES	HIV+ on ART		HIV+ on ART at TB Dx	>=200	200-349	Died	Pulmonary smear-positive	Pulmonary	OTHER	201-350		0
28	7/31/2009	318	FEMALE	2009-01-23		2009	Positive	25-34	25-29	1	1	FALSE	YES	HIV+ not on ART	0	HIV+ not on ART	>=200	200-349	Completed or cured	Pulmonary smear-positive	Pulmonary	NEW	201-350	1	1
38	9/3/2009		MALE	2009-01-19		2009	Negative	35-44	35-39		1	FALSE		HIV-		HIV-			Completed or cured	Pulmonary smear-positive	Pulmonary	RELAPSE			0
38	7/27/2009		MALE	2009-01-05		2009	Positive	35-44	35-39		1	FALSE	NO	HIV+ not on ART	0	HIV+ not on ART			Completed or cured	Pulmonary smear-positive	Pulmonary	NEW		0	1
40	6/18/2009	14	MALE	2009-01-02		2009	Positive	35-44	40-44	1	1	FALSE		HIV+ not on ART	0	HIV+ not on ART	<200	<100	Completed or cured	Pulmonary smear-negative	Pulmonary	NEW	<=50	0	1
26	6/18/2009	83	FEMALE	2009-01-02		2009	Positive	25-34	25-29	1	1	FALSE	NO	HIV+ not on ART	0	HIV+ not on ART	<200	<100	Completed or cured	Extrapulmonary	Extrapulmonary	NEW	51-100	0	1
18	6/25/2009		FEMALE	2009-01-05		2009	Negative	15-24	15-19		1	FALSE		HIV-		HIV-			Completed or cured	Pulmonary smear-positive	Pulmonary	NEW			1
39	7/19/2009	222	MALE	2009-02-02		2009	Positive	35-44	35-39	1	1	FALSE	NO	HIV+ not on ART	0	HIV+ not on ART	>=200	200-349	Completed or cured	Pulmonary smear-positive	Pulmonary	NEW	201-350	0	1
28	2/3/2009		FEMALE	2009-01-21		2009	Positive	25-34	25-29		1	FALSE	YES	HIV+ not on ART	0	HIV+ not on ART			Defaulted	Extrapulmonary	Extrapulmonary	OTHER		1	0
32	8/19/2009		MALE	2009-01-06		2009	Negative	25-34	30-34		1	FALSE		HIV-		HIV-			Completed or cured	Pulmonary smear-positive	Pulmonary	RELAPSE			0
23	8/18/2009	281	FEMALE	2009-01-06		2009	Positive	15-24	20-24	1	1	FALSE	NO	HIV+ not on ART	0	HIV+ not on ART	>=200	200-349	Completed or cured	Pulmonary smear-positive	Pulmonary	OTHER	201-350	0	0
32	8/18/2009	73	FEMALE	2009-01-05		2009	Positive	25-34	30-34	1	1	FALSE	YES	HIV+ not on ART	0	HIV+ not on ART	<200	<100	Completed or cured	Pulmonary smear-positive	Pulmonary	RELAPSE	51-100	1	0
29	9/4/2009		MALE	2009-01-23		2009	Negative	25-34	25-29		1	FALSE		HIV-		HIV-			Completed or cured	Pulmonary smear-negative	Pulmonary	RELAPSE			0
24	6/22/2009		FEMALE	2009-01-07		2009		15-24	20-24		0	FALSE							Completed or cured	Pulmonary smear-negative	Pulmonary	NEW			1
28	6/25/2009		MALE	2009-01-09		2009	Negative	25-34	25-29		1	FALSE		HIV-		HIV-			Completed or cured	Pulmonary smear-positive	Pulmonary	NEW			1
55	6/23/2009		FEMALE	2009-01-02		2009		55-64	55-59		0	FALSE							Completed or cured	Pulmonary smear-positive	Pulmonary	NEW			1
44	7/19/2009		MALE	2009-02-02		2009	Negative	35-44	40-44		1	FALSE		HIV-		HIV-			Completed or cured	Pulmonary smear-positive	Pulmonary	NEW			1
46	7/15/2009		FEMALE	2009-01-23		2009	Negative	45-54	45-49		1	FALSE		HIV-		HIV-			Completed or cured	Pulmonary smear-negative	Pulmonary	NEW			1
49	9/30/2009		MALE	2009-02-19		2009		45-54	45-49		0	FALSE							Completed or cured	Pulmonary smear-negative	Pulmonary	RELAPSE			0
27	6/22/2009		MALE	2009-01-05		2009	Negative	25-34	25-29		1	FALSE		HIV-		HIV-			Completed or cured	Pulmonary smear-negative	Pulmonary	NEW			1
30	7/13/2009		MALE	2009-01-26		2009	Negative	25-34	30-34		1	FALSE		HIV-		HIV-			Completed or cured	Pulmonary smear-positive	Pulmonary	NEW			1
18	7/10/2009	896	FEMALE	2009-01-07		2009	Positive	15-24	15-19	1	1	FALSE	NO	HIV+ not on ART	0	HIV+ not on ART	>=200	>=350	Completed or cured	Pulmonary smear-positive	Pulmonary	NEW	>500	0	1
23	6/24/2009		MALE	2009-01-09		2009	Negative	15-24	20-24		1	FALSE		HIV-		HIV-			Completed or cured	Pulmonary smear-positive	Pulmonary	NEW			1
26	8/19/2009		MALE	2009-01-15		2009	Negative	25-34	25-29		1	FALSE		HIV-		HIV-			Completed or cured	Extrapulmonary	Extrapulmonary	NEW			1
26	6/29/2009	67	MALE	2009-01-12		2009	Positive	25-34	25-29	1	1	FALSE	YES	HIV+ not on ART	0	HIV+ not on ART	<200	<100	Completed or cured	Pulmonary smear-negative	Pulmonary	NEW	51-100	1	1
23	6/24/2009		FEMALE	2009-01-08		2009		15-24	20-24		0	FALSE							Completed or cured	Extrapulmonary	Extrapulmonary	NEW			1
31	6/25/2009		MALE	2009-01-08		2009	Negative	25-34	30-34		1	FALSE		HIV-		HIV-			Completed or cured	Pulmonary smear-negative	Pulmonary	NEW			1
47	8/17/2009		MALE	2009-01-02		2009	Negative	45-54	45-49		1	FALSE		HIV-		HIV-			Completed or cured	Extrapulmonary	Extrapulmonary	OTHER			0
32	10/3/2009		FEMALE	2009-01-05		2009	Negative	25-34	30-34		1	FALSE		HIV-		HIV-			Completed or cured	Extrapulmonary	Extrapulmonary	NEW			1
39	8/24/2009		FEMALE	2009-01-06		2009	Negative	35-44	35-39		1	FALSE		HIV-		HIV-			Completed or cured	Pulmonary smear-positive	Pulmonary	RE-TREATMENT AFTER DEFAULT			0
33	8/19/2009	35	MALE	2009-02-02		2009	Positive	25-34	30-34	1	1	FALSE	NO	HIV+ not on ART	0	HIV+ not on ART	<200	<100	Completed or cured	Pulmonary smear-positive	Pulmonary	NEW	<=50	0	1
33	6/23/2009	4	FEMALE	2009-01-07		2009	Positive	25-34	30-34	1	1	FALSE		HIV+ not on ART	0	HIV+ not on ART	<200	<100	Completed or cured	Pulmonary smear-negative	Pulmonary	NEW	<=50	0	1
31	8/17/2009	190	FEMALE	2009-01-05		2009	Positive	25-34	30-34	1	1	TRUE	YES	HIV+ on ART		HIV+ on ART at TB Dx	<200	100-199	Completed or cured	Pulmonary smear-positive	Pulmonary	OTHER	101-200		0
44	7/27/2009		FEMALE	2009-01-14		2009	Positive	35-44	40-44		1	FALSE		HIV+ not on ART	0	HIV+ not on ART			Completed or cured	Pulmonary smear-negative	Pulmonary	NEW		0	1
43	6/17/2009		FEMALE	2009-01-02		2009	Negative	35-44	40-44		1	FALSE		HIV-		HIV-			Defaulted	Pulmonary smear-negative	Pulmonary	OTHER			0
44	11/16/2009		MALE	2009-02-03		2009	Negative	35-44	40-44		1	FALSE		HIV-		HIV-			Completed or cured	Pulmonary smear-negative	Pulmonary	RELAPSE			0
39	6/26/2009		FEMALE	2009-01-06		2009	Negative	35-44	35-39		1	FALSE		HIV-		HIV-			Completed or cured	Pulmonary smear-positive	Pulmonary	NEW			1
52	8/18/2009		MALE	2009-01-05		2009	Negative	45-54	50-54		1	FALSE		HIV-		HIV-			Completed or cured	Pulmonary smear-negative	Pulmonary	OTHER			0
29	6/22/2009	11	FEMALE	2009-01-05		2009	Positive	25-34	25-29	1	1	FALSE	NO	HIV+ not on ART	0	HIV+ not on ART	<200	<100	Completed or cured	Pulmonary smear-positive	Pulmonary	NEW	<=50	0	1
37	8/17/2009		MALE	2009-01-05		2009	Negative	35-44	35-39		1	FALSE		HIV-		HIV-			Completed or cured	Pulmonary smear-positive	Pulmonary	RELAPSE			0
24	7/16/2009		FEMALE	2009-02-02		2009	Negative	15-24	20-24		1	FALSE		HIV-		HIV-			Completed or cured	Pulmonary smear-negative	Pulmonary	NEW			1
48	6/25/2009	308	MALE	2009-01-09		2009	Positive	45-54	45-49	1	1	FALSE	NO	HIV+ not on ART	0	HIV+ not on ART	>=200	200-349	Completed or cured	Extrapulmonary	Extrapulmonary	NEW	201-350	0	1
20	6/28/2009		MALE	2009-01-12		2009	Negative	15-24	20-24		1	FALSE		HIV-		HIV-			Completed or cured	Pulmonary smear-positive	Pulmonary	NEW			1
55	9/7/2009		MALE	2009-01-27		2009	Negative	55-64	55-59		1	FALSE		HIV-		HIV-			Completed or cured	Pulmonary smear-negative	Pulmonary	OTHER			0
26	9/11/2009		FEMALE	2009-03-31		2009	Negative	25-34	25-29		1	FALSE		HIV-		HIV-			Completed or cured	Pulmonary smear-negative	Pulmonary	NEW			1
23	7/22/2009		FEMALE	2009-02-05		2009		15-24	20-24		0	FALSE							Completed or cured	Pulmonary smear-positive	Pulmonary	NEW			1
28	8/17/2009		MALE	2009-01-05		2009	Negative	25-34	25-29		1	FALSE		HIV-		HIV-			Completed or cured	Pulmonary smear-positive	Pulmonary	RELAPSE			0
53	6/23/2009		MALE	2009-01-08		2009	Negative	45-54	50-54		1	FALSE		HIV-		HIV-			Completed or cured	Pulmonary smear-positive	Pulmonary	NEW			1
39	6/24/2009		MALE	2009-01-06		2009	Negative	35-44	35-39		1	FALSE		HIV-		HIV-			Defaulted	Pulmonary smear-negative	Pulmonary	OTHER			0
21	8/27/2009		FEMALE	2009-01-16		2009	Negative	15-24	20-24		1	FALSE		HIV-		HIV-			Completed or cured	Pulmonary smear-positive	Pulmonary	RELAPSE			0
37	7/8/2009		MALE	2009-01-05		2009	Positive	35-44	35-39		1	FALSE	NO	HIV+ not on ART	0	HIV+ not on ART			Completed or cured	Pulmonary smear-positive	Pulmonary	NEW		0	1
18	6/22/2009		FEMALE	2009-01-07		2009		15-24	15-19		0	FALSE							Completed or cured	Pulmonary smear-negative	Pulmonary	NEW			1
48	9/15/2009		FEMALE	2009-01-27		2009	Negative	45-54	45-49		1	FALSE		HIV-		HIV-			Completed or cured	Pulmonary smear-negative	Pulmonary	NEW			1
18	6/19/2009		FEMALE	2009-01-05		2009	Negative	15-24	15-19		1	FALSE		HIV-		HIV-			Completed or cured	Pulmonary smear-positive	Pulmonary	NEW			1
30	7/2/2009	792	FEMALE	2009-01-13		2009	Positive	25-34	30-34	1	1	FALSE		HIV+ not on ART	0	HIV+ not on ART	>=200	>=350	Defaulted	Pulmonary smear-positive	Pulmonary	NEW	>500	0	1
27	8/28/2009		MALE	2009-01-02		2009	Negative	25-34	25-29		1	FALSE		HIV-		HIV-			Defaulted	Pulmonary smear-positive	Pulmonary	OTHER			0
33	6/24/2009		MALE	2009-01-05		2009	Negative	25-34	30-34		1	FALSE		HIV-		HIV-			Completed or cured	Pulmonary smear-positive	Pulmonary	NEW			1
36	3/10/2009	209	MALE	2009-02-16		2009	Positive	35-44	35-39	1	1	FALSE		HIV+ not on ART	0	HIV+ not on ART	>=200	200-349	Not evaluated	Pulmonary smear-positive	Pulmonary	RELAPSE	201-350	0	0
38	9/16/2009		MALE	2009-01-09		2009	Negative	35-44	35-39		1	FALSE		HIV-		HIV-			Completed or cured	Pulmonary smear-positive	Pulmonary	RELAPSE			0
37	6/26/2009	11	MALE	2009-01-05		2009	Positive	35-44	35-39	1	1	FALSE		HIV+ not on ART	0	HIV+ not on ART	<200	<100	Completed or cured	Pulmonary smear-negative	Pulmonary	NEW	<=50	0	1
47	7/10/2009	531	FEMALE	2009-01-07		2009	Positive	45-54	45-49	1	1	FALSE	NO	HIV+ not on ART	0	HIV+ not on ART	>=200	>=350	Completed or cured	Pulmonary smear-positive	Pulmonary	NEW	>500	0	1
33	3/5/2009		MALE	2009-01-05		2009		25-34	30-34		0	FALSE							Died	Pulmonary smear-negative	Pulmonary	OTHER			0
20	7/2/2009		MALE	2009-01-12		2009	Negative	15-24	20-24		1	FALSE		HIV-		HIV-			Completed or cured	Pulmonary smear-negative	Pulmonary	NEW			1
50	8/28/2009		MALE	2009-01-13		2009	Negative	45-54	50-54		1	FALSE		HIV-		HIV-			Completed or cured	Pulmonary smear-positive	Pulmonary	OTHER			0
24	6/25/2009		FEMALE	2009-01-04		2009	Negative	15-24	20-24		1	FALSE		HIV-		HIV-			Completed or cured	Pulmonary smear-positive	Pulmonary	NEW			1
23	8/24/2009	634	MALE	2009-01-13		2009	Positive	15-24	20-24	1	1	FALSE	NO	HIV+ not on ART	0	HIV+ not on ART	>=200	>=350	Completed or cured	Pulmonary smear-positive	Pulmonary	RELAPSE	>500	0	0
37	6/30/2009	5	FEMALE	2009-01-07		2009	Positive	35-44	35-39	1	1	FALSE	YES	HIV+ not on ART	0	HIV+ not on ART	<200	<100	Completed or cured	Pulmonary smear-positive	Pulmonary	NEW	<=50	1	1
28	6/21/2009	752	FEMALE	2009-01-05		2009	Positive	25-34	25-29	1	1	FALSE	YES	HIV+ not on ART	0	HIV+ not on ART	>=200	>=350	Completed or cured	Extrapulmonary	Extrapulmonary	NEW	>500	1	1
26	8/18/2009		MALE	2009-01-08		2009	Negative	25-34	25-29		1	FALSE		HIV-		HIV-			Completed or cured	Pulmonary smear-positive	Pulmonary	RELAPSE			0
40	7/23/2009	176	MALE	2009-02-04		2009	Positive	35-44	40-44	1	1	FALSE	NO	HIV+ not on ART	0	HIV+ not on ART	<200	100-199	Completed or cured	Pulmonary smear-negative	Pulmonary	NEW	101-200	0	1
57	8/21/2009		MALE	2009-01-06		2009	Negative	55-64	55-59		1	FALSE		HIV-		HIV-			Completed or cured	Pulmonary smear-positive	Pulmonary	RELAPSE			0
37	9/8/2009		MALE	2009-01-21		2009	Negative	35-44	35-39		1	FALSE		HIV-		HIV-			Completed or cured	Pulmonary smear-negative	Pulmonary	OTHER			0
33	6/24/2009		MALE	2009-01-09		2009	Negative	25-34	30-34		1	FALSE		HIV-		HIV-			Completed or cured	Pulmonary smear-positive	Pulmonary	NEW			1
53	6/23/2009	191	FEMALE	2009-01-06		2009	Positive	45-54	50-54	1	1	FALSE	NO	HIV+ not on ART	0	HIV+ not on ART	<200	100-199	Completed or cured	Pulmonary smear-negative	Pulmonary	NEW	101-200	0	1
37	8/14/2009	240	FEMALE	2009-01-02		2009	Positive	35-44	35-39	1	1	FALSE	NO	HIV+ not on ART	0	HIV+ not on ART	>=200	200-349	Completed or cured	Pulmonary smear-positive	Pulmonary	OTHER	201-350	0	0
34	8/21/2009		FEMALE	2009-01-09		2009	Negative	25-34	30-34		1	FALSE		HIV-		HIV-			Completed or cured	Pulmonary smear-positive	Pulmonary	RELAPSE			0
27	8/18/2009		MALE	2009-01-05		2009	Negative	25-34	25-29		1	FALSE		HIV-		HIV-			Completed or cured	Pulmonary smear-positive	Pulmonary	OTHER			0
21	6/23/2009		FEMALE	2009-01-07		2009	Negative	15-24	20-24		1	FALSE		HIV-		HIV-			Completed or cured	Pulmonary smear-positive	Pulmonary	NEW			1
51	7/1/2009		MALE	2009-01-14		2009	Negative	45-54	50-54		1	FALSE		HIV-		HIV-			Completed or cured	Pulmonary smear-positive	Pulmonary	NEW			1
20	5/29/2009		FEMALE	2009-01-06		2009	Negative	15-24	20-24		1	FALSE		HIV-		HIV-			Defaulted	Pulmonary smear-negative	Pulmonary	NEW			1
23	10/21/2009		MALE	2009-01-14		2009		15-24	20-24		0	FALSE							Defaulted	Pulmonary smear-negative	Pulmonary	OTHER			0
36	6/30/2009	149	MALE	2009-01-12		2009	Positive	35-44	35-39	1	1	FALSE	YES	HIV+ not on ART	0	HIV+ not on ART	<200	100-199	Completed or cured	Pulmonary smear-negative	Pulmonary	NEW	101-200	1	1
53	6/25/2009	259	FEMALE	2009-01-09		2009	Positive	45-54	50-54	1	1	FALSE		HIV+ not on ART	0	HIV+ not on ART	>=200	200-349	Completed or cured	Pulmonary smear-negative	Pulmonary	NEW	201-350	0	1
24	3/16/2009		FEMALE	2009-02-02		2009	Negative	15-24	20-24		1	FALSE		HIV-		HIV-			Moved or transferred	Pulmonary smear-positive	Pulmonary	RELAPSE			0
29	6/26/2009		FEMALE	2009-01-05		2009	Negative	25-34	25-29		1	FALSE		HIV-		HIV-			Completed or cured	Pulmonary smear-positive	Pulmonary	NEW			1
45	7/2/2009		MALE	2009-01-07		2009	Negative	45-54	45-49		1	FALSE		HIV-		HIV-			Completed or cured	Pulmonary smear-positive	Pulmonary	NEW			1
27	5/24/2009	228	MALE	2009-01-12		2009	Positive	25-34	25-29	1	1	FALSE		HIV+ not on ART	0	HIV+ not on ART	>=200	200-349	Defaulted	Pulmonary smear-positive	Pulmonary	NEW	201-350	0	1
51	3/22/2009		MALE	2009-01-05		2009		45-54	50-54		0	FALSE							Defaulted	Pulmonary smear-positive	Pulmonary	NEW			1
42	9/8/2009		MALE	2009-01-05		2009	Negative	35-44	40-44		1	FALSE		HIV-		HIV-			Completed or cured	Pulmonary smear-positive	Pulmonary	NEW			1
31	8/18/2009	223	FEMALE	2009-01-07		2009	Positive	25-34	30-34	1	1	FALSE		HIV+ not on ART	0	HIV+ not on ART	>=200	200-349	Completed or cured	Pulmonary smear-negative	Pulmonary	OTHER	201-350	0	0
33	8/31/2009		MALE	2009-01-06		2009	Negative	25-34	30-34		1	FALSE		HIV-		HIV-			Completed or cured	Pulmonary smear-positive	Pulmonary	RE-TREATMENT AFTER DEFAULT			0
44	7/9/2009		FEMALE	2009-01-21		2009	Negative	35-44	40-44		1	FALSE		HIV-		HIV-			Completed or cured	Pulmonary smear-positive	Pulmonary	NEW			1
32	7/12/2009		MALE	2009-01-16		2009	Negative	25-34	30-34		1	FALSE		HIV-		HIV-			Completed or cured	Pulmonary smear-positive	Pulmonary	NEW			1
59	7/16/2009		MALE	2009-01-29		2009	Negative	55-64	55-59		1	FALSE		HIV-		HIV-			Completed or cured	Pulmonary smear-positive	Pulmonary	NEW			1
49	8/4/2009		FEMALE	2009-02-04		2009	Negative	45-54	45-49		1	FALSE		HIV-		HIV-			Completed or cured	Pulmonary smear-negative	Pulmonary	NEW			1
19	8/20/2009	120	FEMALE	2009-01-08		2009	Positive	15-24	15-19	1	1	FALSE	YES	HIV+ not on ART	0	HIV+ not on ART	<200	100-199	Completed or cured	Pulmonary smear-positive	Pulmonary	NEW	101-200	1	1
30	8/21/2009	72	MALE	2009-01-09		2009	Positive	25-34	30-34	1	1	FALSE	NO	HIV+ not on ART	0	HIV+ not on ART	<200	<100	Completed or cured	Pulmonary smear-negative	Pulmonary	OTHER	51-100	0	0
29	7/1/2009		MALE	2009-01-14		2009	Negative	25-34	25-29		1	FALSE		HIV-		HIV-			Completed or cured	Pulmonary smear-positive	Pulmonary	NEW			1
39	6/29/2009		FEMALE	2009-01-09		2009	Positive	35-44	35-39		1	FALSE	NO	HIV+ not on ART	0	HIV+ not on ART			Completed or cured	Pulmonary smear-positive	Pulmonary	NEW		0	1
51	7/6/2009		FEMALE	2009-01-19		2009		45-54	50-54		0	FALSE							Completed or cured	Pulmonary smear-negative	Pulmonary	NEW			1
35	8/31/2009		MALE	2009-01-02		2009	Negative	35-44	35-39		1	FALSE		HIV-		HIV-			Completed or cured	Pulmonary smear-positive	Pulmonary	NEW			1
39	6/24/2009	47	MALE	2009-01-02		2009	Positive	35-44	35-39	1	1	FALSE	NO	HIV+ not on ART	0	HIV+ not on ART	<200	<100	Completed or cured	Pulmonary smear-negative	Pulmonary	NEW	<=50	0	1
24	7/1/2009		MALE	2009-01-13		2009		15-24	20-24		0	FALSE							Completed or cured	Pulmonary smear-positive	Pulmonary	NEW			1
50	7/16/2009		MALE	2009-01-29		2009	Negative	45-54	50-54		1	FALSE		HIV-		HIV-			Completed or cured	Pulmonary smear-positive	Pulmonary	NEW			1
19	6/30/2009		FEMALE	2009-01-07		2009	Negative	15-24	15-19		1	FALSE		HIV-		HIV-			Completed or cured	Pulmonary smear-positive	Pulmonary	NEW			1
22	6/25/2009		FEMALE	2009-01-08		2009	Negative	15-24	20-24		1	FALSE		HIV-		HIV-			Completed or cured	Pulmonary smear-negative	Pulmonary	NEW			1
26	8/27/2009		MALE	2009-01-16		2009	Negative	25-34	25-29		1	FALSE		HIV-		HIV-			Completed or cured	Pulmonary smear-positive	Pulmonary	RELAPSE			0
46	6/29/2009		FEMALE	2009-01-12		2009	Negative	45-54	45-49		1	FALSE		HIV-		HIV-			Completed or cured	Pulmonary smear-positive	Pulmonary	NEW			1
20	4/2/2009		MALE	2009-01-05		2009	Negative	15-24	20-24		1	FALSE		HIV-		HIV-			Moved or transferred	Pulmonary smear-positive	Pulmonary	NEW			1
55	8/21/2009		MALE	2009-01-06		2009	Negative	55-64	55-59		1	FALSE		HIV-		HIV-			Completed or cured	Pulmonary smear-positive	Pulmonary	OTHER			0
36	6/30/2009	172	MALE	2009-01-13		2009	Positive	35-44	35-39	1	1	FALSE	NO	HIV+ not on ART	0	HIV+ not on ART	<200	100-199	Completed or cured	Pulmonary smear-positive	Pulmonary	NEW	101-200	0	1
34	12/7/2009	100	FEMALE	2009-01-12		2009	Positive	25-34	30-34	1	1	FALSE	YES	HIV+ not on ART	0	HIV+ not on ART	<200	100-199	Completed or cured	Pulmonary smear-negative	Pulmonary	RELAPSE	51-100	1	0
36	5/19/2009	71	MALE	2009-01-09		2009	Positive	35-44	35-39	1	1	FALSE		HIV+ not on ART	0	HIV+ not on ART	<200	<100	Died	Pulmonary smear-positive	Pulmonary	RELAPSE	51-100	0	0
41	6/22/2009		MALE	2009-01-05		2009		35-44	40-44		0	FALSE							Completed or cured	Extrapulmonary	Extrapulmonary	NEW			1
25	6/30/2009		MALE	2009-01-12		2009	Negative	25-34	25-29		1	FALSE		HIV-		HIV-			Completed or cured	Pulmonary smear-positive	Pulmonary	NEW			1
57	6/29/2009		MALE	2009-01-07		2009	Negative	55-64	55-59		1	FALSE		HIV-		HIV-			Completed or cured	Pulmonary smear-negative	Pulmonary	NEW			1
24	6/25/2009		FEMALE	2009-01-12		2009	Negative	15-24	20-24		1	FALSE		HIV-		HIV-			Completed or cured	Pulmonary smear-positive	Pulmonary	NEW			1
28	8/19/2009	273	FEMALE	2009-01-08		2009	Positive	25-34	25-29	1	1	FALSE	NO	HIV+ not on ART	0	HIV+ not on ART	>=200	200-349	Completed or cured	Pulmonary smear-negative	Pulmonary	OTHER	201-350	0	0
18	6/29/2009	364	FEMALE	2009-01-12		2009	Positive	15-24	15-19	1	1	FALSE	NO	HIV+ not on ART	0	HIV+ not on ART	>=200	>=350	Completed or cured	Pulmonary smear-positive	Pulmonary	NEW	351-500	0	1
42	6/25/2009		MALE	2009-01-08		2009		35-44	40-44		0	FALSE							Completed or cured	Pulmonary smear-positive	Pulmonary	NEW			1
31	8/19/2009	268	FEMALE	2009-01-08		2009	Positive	25-34	30-34	1	1	FALSE	YES	HIV+ not on ART	0	HIV+ not on ART	>=200	200-349	Completed or cured	Pulmonary smear-negative	Pulmonary	OTHER	201-350	1	0
39	8/31/2009		FEMALE	2009-02-26		2009		35-44	35-39		0	FALSE							Completed or cured	Extrapulmonary	Extrapulmonary	NEW			1
44	6/28/2009		MALE	2009-01-11		2009	Negative	35-44	40-44		1	FALSE		HIV-		HIV-			Completed or cured	Pulmonary smear-positive	Pulmonary	NEW			1
21	6/25/2009		MALE	2009-01-13		2009	Negative	15-24	20-24		1	FALSE		HIV-		HIV-			Completed or cured	Pulmonary smear-positive	Pulmonary	NEW			1
30	8/31/2009	76	MALE	2009-01-07		2009	Positive	25-34	30-34	1	1	FALSE		HIV+ not on ART	0	HIV+ not on ART	<200	<100	Completed or cured	Pulmonary smear-negative	Pulmonary	OTHER	51-100	0	0
26	1/30/2009	250	MALE	2009-01-02		2009	Positive	25-34	25-29	1	1	FALSE	NO	HIV+ not on ART	0	HIV+ not on ART	>=200	200-349	Moved or transferred	Extrapulmonary	Extrapulmonary	NEW	201-350	0	1
29	6/22/2009		FEMALE	2009-01-06		2009	Negative	25-34	25-29		1	FALSE		HIV-		HIV-			Completed or cured	Extrapulmonary	Extrapulmonary	NEW			1
39	8/18/2009		FEMALE	2009-01-07		2009	Negative	35-44	35-39		1	FALSE		HIV-		HIV-			Completed or cured	Pulmonary smear-negative	Pulmonary	OTHER			0
31	10/12/2009		FEMALE	2009-02-12		2009	Negative	25-34	30-34		1	FALSE		HIV-		HIV-			Defaulted	Pulmonary smear-positive	Pulmonary	NEW			1
30	6/21/2009		MALE	2009-01-05		2009	Negative	25-34	30-34		1	FALSE		HIV-		HIV-			Completed or cured	Pulmonary smear-positive	Pulmonary	NEW			1
41	6/5/2009	5	FEMALE	2009-01-06		2009	Positive	35-44	40-44	1	1	TRUE	YES	HIV+ on ART		HIV+ on ART at TB Dx	<200	<100	Completed or cured	Pulmonary smear-negative	Pulmonary	NEW	<=50		1
41	6/24/2009		FEMALE	2009-01-08		2009	Negative	35-44	40-44		1	FALSE		HIV-		HIV-			Completed or cured	Pulmonary smear-positive	Pulmonary	NEW			1
43	7/7/2009		MALE	2009-01-17		2009	Negative	35-44	40-44		1	FALSE		HIV-		HIV-			Completed or cured	Pulmonary smear-positive	Pulmonary	NEW			1
39	7/30/2009	165	MALE	2009-02-10		2009	Positive	35-44	35-39	1	1	FALSE		HIV+ not on ART	0	HIV+ not on ART	<200	100-199	Completed or cured	Pulmonary smear-negative	Pulmonary	NEW	101-200	0	1
44	6/23/2009	150	FEMALE	2009-01-06		2009	Positive	35-44	40-44	1	1	FALSE	YES	HIV+ not on ART	0	HIV+ not on ART	<200	100-199	Completed or cured	Pulmonary smear-negative	Pulmonary	NEW	101-200	1	1
60	6/24/2009		FEMALE	2009-01-07		2009	Negative	55-64	60-64		1	FALSE		HIV-		HIV-			Completed or cured	Pulmonary smear-negative	Pulmonary	NEW			1
36	10/16/2009		MALE	2009-02-05		2009		35-44	35-39		0	FALSE							Completed or cured	Pulmonary smear-positive	Pulmonary	RELAPSE			0
27	1/13/2009	57	FEMALE	2009-01-08		2009	Positive	25-34	25-29	1	1	FALSE		HIV+ not on ART	0	HIV+ not on ART	<200	<100	Moved or transferred	Pulmonary smear-positive	Pulmonary	NEW	51-100	0	1
52	7/3/2009		MALE	2009-01-16		2009	Negative	45-54	50-54		1	FALSE		HIV-		HIV-			Completed or cured	Pulmonary smear-positive	Pulmonary	NEW			1
65	9/3/2009	34	MALE	2009-01-16		2009	Positive	>=65	65-69	1	1	FALSE	YES	HIV+ not on ART	0	HIV+ not on ART	<200	<100	Completed or cured	Pulmonary smear-positive	Pulmonary	RELAPSE	<=50	1	0
43	7/13/2009		MALE	2009-01-08		2009	Negative	35-44	40-44		1	FALSE		HIV-		HIV-			Completed or cured	Pulmonary smear-negative	Pulmonary	NEW			1
43	9/25/2009		FEMALE	2009-01-13		2009	Negative	35-44	40-44		1	FALSE		HIV-		HIV-			Completed or cured	Pulmonary smear-positive	Pulmonary	RELAPSE			0
43	9/3/2009		MALE	2009-01-22		2009	Negative	35-44	40-44		1	FALSE		HIV-		HIV-			Completed or cured	Pulmonary smear-negative	Pulmonary	RELAPSE			0
71	8/28/2009		MALE	2009-01-09		2009	Negative	>=65	70-74		1	FALSE		HIV-		HIV-			Completed or cured	Pulmonary smear-negative	Pulmonary	NEW			1
35	7/20/2009		MALE	2009-02-03		2009	Negative	35-44	35-39		1	FALSE		HIV-		HIV-			Completed or cured	Pulmonary smear-positive	Pulmonary	NEW			1
53	7/10/2009		FEMALE	2009-01-09		2009	Negative	45-54	50-54		1	FALSE		HIV-		HIV-			Completed or cured	Pulmonary smear-positive	Pulmonary	NEW			1
39	6/18/2009		MALE	2009-01-02		2009	Negative	35-44	35-39		1	FALSE		HIV-		HIV-			Completed or cured	Pulmonary smear-negative	Pulmonary	NEW			1
44	2/13/2009		MALE	2009-01-05		2009	Negative	35-44	40-44		1	FALSE		HIV-		HIV-			Died	Pulmonary smear-negative	Pulmonary	OTHER			0
30	6/30/2009		FEMALE	2009-01-14		2009	Negative	25-34	30-34		1	FALSE		HIV-		HIV-			Completed or cured	Pulmonary smear-positive	Pulmonary	NEW			1
41	6/29/2009		MALE	2009-01-05		2009		35-44	40-44		0	FALSE							Completed or cured	Extrapulmonary	Extrapulmonary	NEW			1
60	8/17/2009		MALE	2009-01-05		2009	Negative	55-64	60-64		1	FALSE		HIV-		HIV-			Completed or cured	Pulmonary smear-positive	Pulmonary	RE-TREATMENT AFTER DEFAULT			0
48	6/21/2009		MALE	2009-01-05		2009	Negative	45-54	45-49		1	FALSE		HIV-		HIV-			Completed or cured	Pulmonary smear-positive	Pulmonary	NEW			1
28	6/26/2009	125	FEMALE	2009-01-09		2009	Positive	25-34	25-29	1	1	FALSE		HIV+ not on ART	0	HIV+ not on ART	<200	100-199	Completed or cured	Pulmonary smear-negative	Pulmonary	NEW	101-200	0	1
20	7/23/2009		FEMALE	2009-02-06		2009	Negative	15-24	20-24		1	FALSE		HIV-		HIV-			Completed or cured	Pulmonary smear-negative	Pulmonary	NEW			1
29	10/30/2009	1284	MALE	2009-03-18		2009	Positive	25-34	25-29	1	1	FALSE	NO	HIV+ not on ART	0	HIV+ not on ART	>=200	>=350	Completed or cured	Pulmonary smear-positive	Pulmonary	RELAPSE	>500	0	0
42	7/3/2009		MALE	2009-01-13		2009	Negative	35-44	40-44		1	FALSE		HIV-		HIV-			Completed or cured	Pulmonary smear-positive	Pulmonary	NEW			1
48	8/5/2009		MALE	2009-01-21		2009	Negative	45-54	45-49		1	FALSE		HIV-		HIV-			Completed or cured	Pulmonary smear-positive	Pulmonary	NEW			1
20	7/10/2009		FEMALE	2009-01-14		2009	Negative	15-24	20-24		1	FALSE		HIV-		HIV-			Defaulted	Pulmonary smear-positive	Pulmonary	NEW			1
71	8/28/2009		MALE	2009-01-14		2009	Negative	>=65	70-74		1	FALSE		HIV-		HIV-			Completed or cured	Pulmonary smear-positive	Pulmonary	RELAPSE			0
18	8/24/2009		FEMALE	2009-01-12		2009	Negative	15-24	15-19		1	FALSE		HIV-		HIV-			Completed or cured	Pulmonary smear-positive	Pulmonary	RELAPSE			0
39	6/12/2009	154	FEMALE	2009-01-08		2009	Positive	35-44	35-39	1	1	FALSE	YES	HIV+ not on ART	0	HIV+ not on ART	<200	100-199	Died	Pulmonary smear-negative	Pulmonary	RELAPSE	101-200	1	0
28	6/22/2009		MALE	2009-01-06		2009	Negative	25-34	25-29		1	FALSE		HIV-		HIV-			Completed or cured	Pulmonary smear-positive	Pulmonary	NEW			1
30	7/29/2009	467	MALE	2009-02-11		2009	Positive	25-34	30-34	1	1	FALSE	NO	HIV+ not on ART	0	HIV+ not on ART	>=200	>=350	Completed or cured	Pulmonary smear-positive	Pulmonary	NEW	351-500	0	1
26	8/23/2009		FEMALE	2009-01-12		2009	Negative	25-34	25-29		1	FALSE		HIV-		HIV-			Completed or cured	Pulmonary smear-negative	Pulmonary	RELAPSE			0
40	8/11/2009		FEMALE	2009-02-13		2009		35-44	40-44		0	FALSE							Completed or cured	Pulmonary smear-positive	Pulmonary	NEW			1
45	7/22/2009		MALE	2009-02-05		2009	Negative	45-54	45-49		1	FALSE		HIV-		HIV-			Completed or cured	Pulmonary smear-positive	Pulmonary	NEW			1
21	6/23/2009		MALE	2009-01-09		2009		15-24	20-24		0	FALSE							Defaulted	Pulmonary smear-positive	Pulmonary	NEW			1
22	7/2/2009		MALE	2009-01-14		2009	Negative	15-24	20-24		1	FALSE		HIV-		HIV-			Defaulted	Pulmonary smear-positive	Pulmonary	NEW			1
41	7/1/2009		FEMALE	2009-01-06		2009	Negative	35-44	40-44		1	FALSE		HIV-		HIV-			Completed or cured	Extrapulmonary	Extrapulmonary	NEW			1
31	9/23/2009		MALE	2009-03-19		2009	Negative	25-34	30-34		1	FALSE		HIV-		HIV-			Completed or cured	Pulmonary smear-positive	Pulmonary	NEW			1
62	6/25/2009		MALE	2009-01-09		2009	Negative	55-64	60-64		1	FALSE		HIV-		HIV-			Completed or cured	Pulmonary smear-positive	Pulmonary	NEW			1
29	6/24/2009	5	FEMALE	2009-01-08		2009	Positive	25-34	25-29	1	1	FALSE	YES	HIV+ not on ART	0	HIV+ not on ART	<200	<100	Completed or cured	Extrapulmonary	Extrapulmonary	NEW	<=50	1	1
55	7/16/2009	38	MALE	2009-01-12		2009	Positive	55-64	55-59	1	1	FALSE	YES	HIV+ not on ART	0	HIV+ not on ART	<200	<100	Completed or cured	Extrapulmonary	Extrapulmonary	NEW	<=50	1	1
46	5/20/2009		FEMALE	2009-01-05		2009	Negative	45-54	45-49		1	FALSE		HIV-		HIV-			Defaulted	Pulmonary smear-negative	Pulmonary	RELAPSE			0
37	6/30/2009		FEMALE	2009-02-16		2009	Positive	35-44	35-39		1	FALSE		HIV+ not on ART	0	HIV+ not on ART			Defaulted	Extrapulmonary	Extrapulmonary	NEW		0	1
34	9/23/2009	219	FEMALE	2009-01-13		2009	Positive	25-34	30-34	1	1	FALSE		HIV+ not on ART	0	HIV+ not on ART	>=200	200-349	Completed or cured	Pulmonary smear-negative	Pulmonary	RE-TREATMENT AFTER FAILURE	201-350	0	0
33	9/8/2009	288	MALE	2009-01-05		2009	Positive	25-34	30-34	1	1	TRUE	YES	HIV+ on ART		HIV+ on ART at TB Dx	>=200	200-349	Completed or cured	Pulmonary smear-positive	Pulmonary	OTHER	201-350		0
44	7/30/2009		FEMALE	2009-02-13		2009	Negative	35-44	40-44		1	FALSE		HIV-		HIV-			Completed or cured	Pulmonary smear-negative	Pulmonary	NEW			1
30	9/1/2009		MALE	2009-01-09		2009	Positive	25-34	30-34		1	FALSE	NO	HIV+ not on ART	0	HIV+ not on ART			Completed or cured	Extrapulmonary	Extrapulmonary	NEW		0	1
23	8/27/2009	294	FEMALE	2009-01-14		2009	Positive	15-24	20-24	1	1	FALSE	NO	HIV+ not on ART	0	HIV+ not on ART	>=200	200-349	Completed or cured	Pulmonary smear-positive	Pulmonary	RELAPSE	201-350	0	0
28	7/15/2009		MALE	2009-01-29		2009	Negative	25-34	25-29		1	FALSE		HIV-		HIV-			Completed or cured	Pulmonary smear-negative	Pulmonary	NEW			1
31	8/24/2009		MALE	2009-01-12		2009	Negative	25-34	30-34		1	FALSE		HIV-		HIV-			Completed or cured	Pulmonary smear-negative	Pulmonary	OTHER			0
44	8/17/2009		MALE	2009-01-06		2009	Negative	35-44	40-44		1	FALSE		HIV-		HIV-			Completed or cured	Pulmonary smear-positive	Pulmonary	OTHER			0
32	6/22/2009		MALE	2009-01-05		2009	Negative	25-34	30-34		1	FALSE		HIV-		HIV-			Completed or cured	Pulmonary smear-positive	Pulmonary	NEW			1
50	8/25/2009	5	MALE	2009-01-05		2009	Positive	45-54	50-54	1	1	FALSE	YES	HIV+ not on ART	0	HIV+ not on ART	<200	<100	Completed or cured	Pulmonary smear-negative	Pulmonary	OTHER	<=50	1	0
51	8/19/2009		MALE	2009-01-07		2009	Negative	45-54	50-54		1	FALSE		HIV-		HIV-			Completed or cured	Pulmonary smear-negative	Pulmonary	OTHER			0
26	8/25/2009		FEMALE	2009-01-13		2009	Negative	25-34	25-29		1	FALSE		HIV-		HIV-			Completed or cured	Pulmonary smear-positive	Pulmonary	RELAPSE			0
40	6/11/2009		MALE	2009-01-12		2009	Negative	35-44	40-44		1	FALSE		HIV-		HIV-			Completed or cured	Pulmonary smear-positive	Pulmonary	NEW			1
39	8/17/2009	207	MALE	2009-01-05		2009	Positive	35-44	35-39	1	1	FALSE	NO	HIV+ not on ART	0	HIV+ not on ART	>=200	200-349	Completed or cured	Extrapulmonary	Extrapulmonary	OTHER	201-350	0	0
22	7/6/2009	484	FEMALE	2009-01-16		2009	Positive	15-24	20-24	1	1	FALSE		HIV+ not on ART	0	HIV+ not on ART	>=200	>=350	Completed or cured	Pulmonary smear-negative	Pulmonary	NEW	351-500	0	1
43	7/23/2009		FEMALE	2009-02-23		2009	Positive	35-44	40-44		1	FALSE		HIV+ not on ART	0	HIV+ not on ART			Died	Extrapulmonary	Extrapulmonary	NEW		0	1
37	8/10/2009		MALE	2009-01-05		2009	Negative	35-44	35-39		1	FALSE		HIV-		HIV-			Completed or cured	Pulmonary smear-positive	Pulmonary	OTHER			0
23	7/22/2009		FEMALE	2009-01-29		2009	Negative	15-24	20-24		1	FALSE		HIV-		HIV-			Completed or cured	Pulmonary smear-positive	Pulmonary	NEW			1
24	7/2/2009		MALE	2009-01-12		2009		15-24	20-24		0	FALSE							Completed or cured	Pulmonary smear-positive	Pulmonary	NEW			1
48	9/8/2009	353	MALE	2009-01-14		2009	Positive	45-54	45-49	1	1	FALSE	NO	HIV+ not on ART	0	HIV+ not on ART	>=200	>=350	Defaulted	Pulmonary smear-positive	Pulmonary	NEW	351-500	0	1
39	7/1/2009	242	FEMALE	2009-01-13		2009	Positive	35-44	35-39	1	1	FALSE	YES	HIV+ not on ART	0	HIV+ not on ART	>=200	200-349	Completed or cured	Pulmonary smear-positive	Pulmonary	NEW	201-350	1	1
32	8/18/2009	293	FEMALE	2009-01-06		2009	Positive	25-34	30-34	1	1	FALSE	YES	HIV+ not on ART	0	HIV+ not on ART	>=200	200-349	Completed or cured	Pulmonary smear-negative	Pulmonary	OTHER	201-350	1	0
26	9/10/2009		FEMALE	2009-03-31		2009	Negative	25-34	25-29		1	FALSE		HIV-		HIV-			Completed or cured	Pulmonary smear-positive	Pulmonary	NEW			1
35	6/25/2009		FEMALE	2009-01-14		2009	Negative	35-44	35-39		1	FALSE		HIV-		HIV-			Completed or cured	Pulmonary smear-positive	Pulmonary	NEW			1
42	8/20/2009		MALE	2009-01-08		2009	Negative	35-44	40-44		1	FALSE		HIV-		HIV-			Completed or cured	Pulmonary smear-positive	Pulmonary	RELAPSE			0
44	7/31/2009		MALE	2009-01-20		2009	Negative	35-44	40-44		1	FALSE		HIV-		HIV-			Completed or cured	Pulmonary smear-positive	Pulmonary	NEW			1
47	8/19/2009		FEMALE	2009-01-28		2009	Negative	45-54	45-49		1	FALSE		HIV-		HIV-			Completed or cured	Extrapulmonary	Extrapulmonary	NEW			1
31	6/17/2009	31	FEMALE	2009-01-26		2009	Positive	25-34	30-34	1	1	FALSE	YES	HIV+ not on ART	0	HIV+ not on ART	<200	<100	Moved or transferred	Pulmonary smear-positive	Pulmonary	NEW	<=50	1	1
52	6/17/2009		MALE	2009-01-03		2009	Negative	45-54	50-54		1	FALSE		HIV-		HIV-			Completed or cured	Extrapulmonary	Extrapulmonary	NEW			1
24	7/21/2009		MALE	2009-01-16		2009	Negative	15-24	20-24		1	FALSE		HIV-		HIV-			Completed or cured	Pulmonary smear-positive	Pulmonary	NEW			1
53	6/26/2009		FEMALE	2009-01-08		2009	Negative	45-54	50-54		1	FALSE		HIV-		HIV-			Completed or cured	Pulmonary smear-negative	Pulmonary	NEW			1
42	6/22/2009	372	MALE	2009-01-06		2009	Positive	35-44	40-44	1	1	FALSE	NO	HIV+ not on ART	0	HIV+ not on ART	>=200	>=350	Completed or cured	Pulmonary smear-negative	Pulmonary	NEW	351-500	0	1
48	6/30/2009		MALE	2009-01-13		2009	Negative	45-54	45-49		1	FALSE		HIV-		HIV-			Completed or cured	Extrapulmonary	Extrapulmonary	NEW			1
42	9/20/2009		MALE	2009-02-03		2009	Negative	35-44	40-44		1	FALSE		HIV-		HIV-			Completed or cured	Pulmonary smear-positive	Pulmonary	NEW			1
25	6/9/2009		MALE	2009-01-07		2009	Negative	25-34	25-29		1	FALSE		HIV-		HIV-			Completed or cured	Pulmonary smear-positive	Pulmonary	NEW			1
26	3/12/2009		FEMALE	2009-01-05		2009	Positive	25-34	25-29		1	FALSE		HIV+ not on ART	0	HIV+ not on ART			Not evaluated	Extrapulmonary	Extrapulmonary	NEW		0	1
46	10/12/2009		FEMALE	2009-01-06		2009	Negative	45-54	45-49		1	FALSE		HIV-		HIV-			Died	Pulmonary smear-positive	Pulmonary	RELAPSE			0
67	7/4/2009		MALE	2009-01-15		2009		>=65	65-69		0	FALSE							Completed or cured	Extrapulmonary	Extrapulmonary	NEW			1
45	5/28/2009		MALE	2009-01-06		2009		45-54	45-49		0	FALSE							Moved or transferred	Pulmonary smear-positive	Pulmonary	NEW			1
36	6/26/2009	14	MALE	2009-01-07		2009	Positive	35-44	35-39	1	1	TRUE	YES	HIV+ on ART		HIV+ on ART at TB Dx	<200	<100	Completed or cured	Pulmonary smear-positive	Pulmonary	NEW	<=50		1
35	8/20/2009		FEMALE	2009-01-20		2009	Negative	35-44	35-39		1	FALSE		HIV-		HIV-			Completed or cured	Pulmonary smear-positive	Pulmonary	NEW			1
41	8/5/2009		FEMALE	2009-02-16		2009		35-44	40-44		0	FALSE							Completed or cured	Pulmonary smear-positive	Pulmonary	NEW			1
58	7/3/2009		MALE	2009-01-14		2009	Negative	55-64	55-59		1	FALSE		HIV-		HIV-			Completed or cured	Pulmonary smear-positive	Pulmonary	NEW			1
24	6/30/2009		FEMALE	2009-01-06		2009	Negative	15-24	20-24		1	FALSE		HIV-		HIV-			Completed or cured	Pulmonary smear-positive	Pulmonary	NEW			1
22	2/25/2009		MALE	2009-01-29		2009	Negative	15-24	20-24		1	FALSE		HIV-		HIV-			Defaulted	Pulmonary smear-positive	Pulmonary	NEW			1
69	7/5/2009		MALE	2009-01-15		2009	Negative	>=65	65-69		1	FALSE		HIV-		HIV-			Completed or cured	Pulmonary smear-positive	Pulmonary	NEW			1
27	7/2/2009	419	FEMALE	2009-01-14		2009	Positive	25-34	25-29	1	1	FALSE	YES	HIV+ not on ART	0	HIV+ not on ART	>=200	>=350	Completed or cured	Pulmonary smear-positive	Pulmonary	NEW	351-500	1	1
25	7/1/2009		FEMALE	2009-01-02		2009	Negative	25-34	25-29		1	FALSE		HIV-		HIV-			Completed or cured	Pulmonary smear-positive	Pulmonary	NEW			1
43	6/8/2009	425	FEMALE	2009-03-23		2009	Positive	35-44	40-44	1	1	FALSE		HIV+ not on ART	0	HIV+ not on ART	>=200	>=350	Not evaluated	Extrapulmonary	Extrapulmonary	OTHER	351-500	0	0
31	7/16/2009	8	MALE	2009-01-30		2009	Positive	25-34	30-34	1	1	FALSE	YES	HIV+ not on ART	0	HIV+ not on ART	<200	<100	Completed or cured	Extrapulmonary	Extrapulmonary	NEW	<=50	1	1
43	7/6/2009		MALE	2009-01-19		2009	Negative	35-44	40-44		1	FALSE		HIV-		HIV-			Completed or cured	Pulmonary smear-positive	Pulmonary	NEW			1
51	8/20/2009		FEMALE	2009-01-08		2009	Negative	45-54	50-54		1	FALSE		HIV-		HIV-			Completed or cured	Pulmonary smear-positive	Pulmonary	RELAPSE			0
44	8/26/2009		FEMALE	2009-01-22		2009	Negative	35-44	40-44		1	FALSE		HIV-		HIV-			Completed or cured	Pulmonary smear-negative	Pulmonary	OTHER			0
34	8/20/2009	414	MALE	2009-01-08		2009	Positive	25-34	30-34	1	1	FALSE	NO	HIV+ not on ART	0	HIV+ not on ART	>=200	>=350	Completed or cured	Pulmonary smear-positive	Pulmonary	RELAPSE	351-500	0	0
32	7/10/2009	180	FEMALE	2009-01-13		2009	Positive	25-34	30-34	1	1	FALSE	NO	HIV+ not on ART	0	HIV+ not on ART	<200	100-199	Completed or cured	Extrapulmonary	Extrapulmonary	NEW	101-200	0	1
37	7/2/2009	264	MALE	2009-01-14		2009	Positive	35-44	35-39	1	1	FALSE	YES	HIV+ not on ART	0	HIV+ not on ART	>=200	200-349	Completed or cured	Pulmonary smear-positive	Pulmonary	NEW	201-350	1	1
31	3/16/2009	7	MALE	2009-01-13		2009	Positive	25-34	30-34	1	1	FALSE	NO	HIV+ not on ART	0	HIV+ not on ART	<200	<100	Died	Pulmonary smear-positive	Pulmonary	NEW	<=50	0	1
34	7/3/2009		FEMALE	2009-01-06		2009	Negative	25-34	30-34		1	FALSE		HIV-		HIV-			Defaulted	Pulmonary smear-negative	Pulmonary	OTHER			0
45	4/7/2009	316	FEMALE	2009-01-12		2009	Positive	45-54	45-49	1	1	FALSE	NO	HIV+ not on ART	0	HIV+ not on ART	>=200	200-349	Moved or transferred	Pulmonary smear-negative	Pulmonary	NEW	201-350	0	1
44	8/12/2009		MALE	2009-04-14		2009	Negative	35-44	40-44		1	FALSE		HIV-		HIV-			Defaulted	Pulmonary smear-negative	Pulmonary	RELAPSE			0
41	7/2/2009		MALE	2009-01-15		2009	Positive	35-44	40-44		1	FALSE		HIV+ not on ART	0	HIV+ not on ART			Completed or cured	Pulmonary smear-positive	Pulmonary	NEW		0	1
23	5/20/2009		FEMALE	2009-01-07		2009	Negative	15-24	20-24		1	FALSE		HIV-		HIV-			Not evaluated	Pulmonary smear-positive	Pulmonary	NEW			1
49	8/24/2009		MALE	2009-02-26		2009	Negative	45-54	45-49		1	FALSE		HIV-		HIV-			Completed or cured	Pulmonary smear-positive	Pulmonary	NEW			1
38	10/15/2009		FEMALE	2009-02-18		2009	Positive	35-44	35-39		1	FALSE		HIV+ not on ART	0	HIV+ not on ART			Completed or cured	Pulmonary smear-negative	Pulmonary	OTHER		0	0
49	8/29/2009		FEMALE	2009-01-14		2009	Negative	45-54	45-49		1	FALSE		HIV-		HIV-			Completed or cured	Pulmonary smear-negative	Pulmonary	OTHER			0
58	6/25/2009		FEMALE	2009-01-08		2009	Negative	55-64	55-59		1	FALSE		HIV-		HIV-			Completed or cured	Pulmonary smear-positive	Pulmonary	NEW			1
48	7/27/2009		FEMALE	2009-01-07		2009	Negative	45-54	45-49		1	FALSE		HIV-		HIV-			Completed or cured	Pulmonary smear-negative	Pulmonary	NEW			1
59	9/2/2009		FEMALE	2009-01-19		2009		55-64	55-59		0	FALSE							Completed or cured	Pulmonary smear-positive	Pulmonary	OTHER			0
26	7/1/2009		FEMALE	2009-01-13		2009	Negative	25-34	25-29		1	FALSE		HIV-		HIV-			Completed or cured	Pulmonary smear-positive	Pulmonary	NEW			1
38	6/17/2009	15	MALE	2009-01-05		2009	Positive	35-44	35-39	1	1	FALSE	NO	HIV+ not on ART	0	HIV+ not on ART	<200	<100	Completed or cured	Pulmonary smear-positive	Pulmonary	NEW	<=50	0	1
40	9/3/2009		MALE	2009-01-16		2009	Negative	35-44	40-44		1	FALSE		HIV-		HIV-			Completed or cured	Pulmonary smear-positive	Pulmonary	RELAPSE			0
51	6/24/2009		MALE	2009-01-06		2009	Negative	45-54	50-54		1	FALSE		HIV-		HIV-			Completed or cured	Pulmonary smear-positive	Pulmonary	NEW			1
52	6/26/2009		MALE	2009-01-08		2009		45-54	50-54		0	FALSE							Completed or cured	Pulmonary smear-positive	Pulmonary	NEW			1
35	6/14/2009	130	MALE	2009-01-05		2009	Positive	35-44	35-39	1	1	FALSE	NO	HIV+ not on ART	0	HIV+ not on ART	<200	100-199	Completed or cured	Pulmonary smear-negative	Pulmonary	NEW	101-200	0	1
24	6/25/2009		MALE	2009-01-12		2009	Negative	15-24	20-24		1	FALSE		HIV-		HIV-			Completed or cured	Extrapulmonary	Extrapulmonary	NEW			1
33	7/3/2009	281	MALE	2009-01-14		2009	Positive	25-34	30-34	1	1	FALSE	NO	HIV+ not on ART	0	HIV+ not on ART	>=200	200-349	Completed or cured	Pulmonary smear-negative	Pulmonary	NEW	201-350	0	1
23	5/20/2009	4	MALE	2009-01-03		2009	Positive	15-24	20-24	1	1	FALSE	NO	HIV+ not on ART	0	HIV+ not on ART	<200	<100	Died	Pulmonary smear-negative	Pulmonary	NEW	<=50	0	1
46	8/14/2009	284	MALE	2009-01-19		2009	Positive	45-54	45-49	1	1	FALSE		HIV+ not on ART	0	HIV+ not on ART	>=200	200-349	Completed or cured	Pulmonary smear-negative	Pulmonary	NEW	201-350	0	1
23	9/2/2009	111	FEMALE	2009-01-07		2009	Positive	15-24	20-24	1	1	FALSE	YES	HIV+ not on ART	0	HIV+ not on ART	<200	100-199	Completed or cured	Pulmonary smear-negative	Pulmonary	NEW	101-200	1	1
23	10/19/2009		MALE	2009-01-14		2009	Negative	15-24	20-24		1	FALSE		HIV-		HIV-			Completed or cured	Pulmonary smear-positive	Pulmonary	NEW			1
29	8/17/2009	313	FEMALE	2009-01-05		2009	Positive	25-34	25-29	1	1	FALSE	NO	HIV+ not on ART	0	HIV+ not on ART	>=200	200-349	Completed or cured	Pulmonary smear-negative	Pulmonary	OTHER	201-350	0	0
24	7/13/2009	133	FEMALE	2009-01-14		2009	Positive	15-24	20-24	1	1	FALSE	YES	HIV+ not on ART	0	HIV+ not on ART	<200	100-199	Completed or cured	Pulmonary smear-negative	Pulmonary	NEW	101-200	1	1
43	8/25/2009		MALE	2009-03-03		2009	Negative	35-44	40-44		1	FALSE		HIV-		HIV-			Completed or cured	Pulmonary smear-positive	Pulmonary	NEW			1
61	8/28/2009		MALE	2009-01-09		2009	Negative	55-64	60-64		1	FALSE		HIV-		HIV-			Completed or cured	Pulmonary smear-positive	Pulmonary	OTHER			0
36	7/22/2009	132	FEMALE	2009-01-07		2009	Positive	35-44	35-39	1	1	FALSE	YES	HIV+ not on ART	0	HIV+ not on ART	<200	100-199	Completed or cured	Pulmonary smear-negative	Pulmonary	NEW	101-200	1	1
20	7/23/2009		FEMALE	2009-01-21		2009	Negative	15-24	20-24		1	FALSE		HIV-		HIV-			Completed or cured	Pulmonary smear-positive	Pulmonary	NEW			1
50	5/19/2009	90	MALE	2009-01-09		2009	Positive	45-54	50-54	1	1	FALSE		HIV+ not on ART	0	HIV+ not on ART	<200	<100	Defaulted	Pulmonary smear-negative	Pulmonary	OTHER	51-100	0	0
31	7/2/2009	109	MALE	2009-01-12		2009	Positive	25-34	30-34	1	1	FALSE	NO	HIV+ not on ART	0	HIV+ not on ART	<200	100-199	Completed or cured	Pulmonary smear-negative	Pulmonary	NEW	101-200	0	1
35	6/1/2009		MALE	2009-02-23		2009	Negative	35-44	35-39		1	FALSE		HIV-		HIV-			Died	Pulmonary smear-positive	Pulmonary	RE-TREATMENT AFTER DEFAULT			0
43	11/3/2009		FEMALE	2009-03-24		2009	Positive	35-44	40-44		1	FALSE		HIV+ not on ART	0	HIV+ not on ART			Completed or cured	Pulmonary smear-positive	Pulmonary	RELAPSE		0	0
40	8/17/2009	201	MALE	2009-01-06		2009	Positive	35-44	40-44	1	1	FALSE		HIV+ not on ART	0	HIV+ not on ART	>=200	200-349	Completed or cured	Pulmonary smear-negative	Pulmonary	OTHER	201-350	0	0
27	8/31/2009	173	FEMALE	2009-01-13		2009	Positive	25-34	25-29	1	1	FALSE		HIV+ not on ART	0	HIV+ not on ART	<200	100-199	Completed or cured	Pulmonary smear-negative	Pulmonary	OTHER	101-200	0	0
27	8/19/2009		FEMALE	2009-01-07		2009	Negative	25-34	25-29		1	FALSE		HIV-		HIV-			Completed or cured	Pulmonary smear-positive	Pulmonary	RELAPSE			0
22	7/27/2009		MALE	2009-02-11		2009	Negative	15-24	20-24		1	FALSE		HIV-		HIV-			Completed or cured	Pulmonary smear-positive	Pulmonary	NEW			1
43	6/26/2009		FEMALE	2009-01-09		2009	Negative	35-44	40-44		1	FALSE		HIV-		HIV-			Completed or cured	Pulmonary smear-positive	Pulmonary	NEW			1
22	7/15/2009		FEMALE	2009-01-28		2009	Negative	15-24	20-24		1	FALSE		HIV-		HIV-			Completed or cured	Pulmonary smear-negative	Pulmonary	NEW			1
44	7/17/2009		MALE	2009-02-02		2009	Negative	35-44	40-44		1	FALSE		HIV-		HIV-			Completed or cured	Pulmonary smear-positive	Pulmonary	NEW			1
28	6/26/2009	133	FEMALE	2009-01-07		2009	Positive	25-34	25-29	1	1	FALSE	NO	HIV+ not on ART	0	HIV+ not on ART	<200	100-199	Completed or cured	Pulmonary smear-negative	Pulmonary	NEW	101-200	0	1
51	6/22/2009	41	FEMALE	2009-01-02		2009	Positive	45-54	50-54	1	1	FALSE		HIV+ not on ART	0	HIV+ not on ART	<200	<100	Completed or cured	Pulmonary smear-positive	Pulmonary	NEW	<=50	0	1
57	10/22/2009		MALE	2009-05-14		2009	Negative	55-64	55-59		1	FALSE		HIV-		HIV-			Completed or cured	Pulmonary smear-positive	Pulmonary	NEW			1
45	7/7/2009		MALE	2009-01-20		2009	Negative	45-54	45-49		1	FALSE		HIV-		HIV-			Completed or cured	Pulmonary smear-positive	Pulmonary	NEW			1
27	10/5/2009		FEMALE	2009-02-17		2009	Negative	25-34	25-29		1	FALSE		HIV-		HIV-			Completed or cured	Pulmonary smear-positive	Pulmonary	NEW			1
44	7/23/2009	277	MALE	2009-01-06		2009	Positive	35-44	40-44	1	1	FALSE	NO	HIV+ not on ART	0	HIV+ not on ART	>=200	200-349	Completed or cured	Pulmonary smear-positive	Pulmonary	NEW	201-350	0	1
63	8/26/2009		FEMALE	2009-01-14		2009	Negative	55-64	60-64		1	FALSE		HIV-		HIV-			Completed or cured	Pulmonary smear-positive	Pulmonary	RELAPSE			0
61	6/23/2009		MALE	2009-01-07		2009	Positive	55-64	60-64		1	FALSE	NO	HIV+ not on ART	0	HIV+ not on ART			Completed or cured	Pulmonary smear-positive	Pulmonary	NEW		0	1
49	6/25/2009		MALE	2009-01-09		2009	Negative	45-54	45-49		1	FALSE		HIV-		HIV-			Completed or cured	Pulmonary smear-negative	Pulmonary	NEW			1
26	9/30/2009	44	FEMALE	2009-04-17		2009	Positive	25-34	25-29	1	1	FALSE	YES	HIV+ not on ART	0	HIV+ not on ART	<200	<100	Completed or cured	Pulmonary smear-positive	Pulmonary	NEW	<=50	1	1
43	8/26/2009	149	FEMALE	2009-01-15		2009	Positive	35-44	40-44	1	1	FALSE		HIV+ not on ART	0	HIV+ not on ART	<200	100-199	Completed or cured	Pulmonary smear-positive	Pulmonary	NEW	101-200	0	1
20	6/8/2009		MALE	2009-01-09		2009	Positive	15-24	20-24		1	FALSE	NO	HIV+ not on ART	0	HIV+ not on ART			Defaulted	Pulmonary smear-negative	Pulmonary	NEW		0	1
46	8/27/2009		MALE	2009-01-13		2009	Negative	45-54	45-49		1	FALSE		HIV-		HIV-			Completed or cured	Pulmonary smear-positive	Pulmonary	OTHER			0
61	7/2/2009		FEMALE	2009-01-16		2009	Negative	55-64	60-64		1	FALSE		HIV-		HIV-			Completed or cured	Pulmonary smear-positive	Pulmonary	NEW			1
48	7/27/2009		MALE	2009-02-09		2009	Negative	45-54	45-49		1	FALSE		HIV-		HIV-			Completed or cured	Pulmonary smear-negative	Pulmonary	NEW			1
34	9/30/2009		MALE	2009-04-03		2009	Negative	25-34	30-34		1	FALSE		HIV-		HIV-			Completed or cured	Pulmonary smear-negative	Pulmonary	NEW			1
25	6/26/2009	364	FEMALE	2009-01-09		2009	Positive	25-34	25-29	1	1	FALSE	NO	HIV+ not on ART	0	HIV+ not on ART	>=200	>=350	Completed or cured	Extrapulmonary	Extrapulmonary	NEW	351-500	0	1
46	2/24/2009		MALE	2009-01-20		2009	Negative	45-54	45-49		1	FALSE		HIV-		HIV-			Died	Pulmonary smear-positive	Pulmonary	RELAPSE			0
26	7/10/2009		MALE	2009-01-20		2009	Negative	25-34	25-29		1	FALSE		HIV-		HIV-			Completed or cured	Pulmonary smear-positive	Pulmonary	NEW			1
28	8/6/2009	26	FEMALE	2009-02-17		2009	Positive	25-34	25-29	1	1	FALSE	NO	HIV+ not on ART	0	HIV+ not on ART	<200	<100	Completed or cured	Pulmonary smear-positive	Pulmonary	NEW	<=50	0	1
54	8/23/2009		FEMALE	2009-01-12		2009	Negative	45-54	50-54		1	FALSE		HIV-		HIV-			Completed or cured	Pulmonary smear-negative	Pulmonary	OTHER			0
24	7/2/2009		MALE	2009-01-28		2009		15-24	20-24		0	FALSE							Completed or cured	Pulmonary smear-positive	Pulmonary	NEW			1
26	7/8/2009		FEMALE	2009-01-21		2009	Positive	25-34	25-29		1	FALSE		HIV+ not on ART	0	HIV+ not on ART			Completed or cured	Pulmonary smear-positive	Pulmonary	NEW		0	1
63	10/8/2009		MALE	2009-04-23		2009	Negative	55-64	60-64		1	FALSE		HIV-		HIV-			Completed or cured	Pulmonary smear-positive	Pulmonary	NEW			1
21	7/31/2009	1059	FEMALE	2009-03-04		2009	Positive	15-24	20-24	1	1	FALSE	NO	HIV+ not on ART	0	HIV+ not on ART	>=200	>=350	Defaulted	Pulmonary smear-negative	Pulmonary	NEW	>500	0	1
51	9/7/2009		FEMALE	2009-01-08		2009	Negative	45-54	50-54		1	FALSE		HIV-		HIV-			Completed or cured	Pulmonary smear-positive	Pulmonary	RE-TREATMENT AFTER DEFAULT			0
51	6/30/2009	546	MALE	2009-01-02		2009	Positive	45-54	50-54	1	1	FALSE	NO	HIV+ not on ART	0	HIV+ not on ART	>=200	>=350	Completed or cured	Pulmonary smear-positive	Pulmonary	NEW	>500	0	1
22	6/24/2009	129	FEMALE	2009-01-12		2009	Positive	15-24	20-24	1	1	FALSE	YES	HIV+ not on ART	0	HIV+ not on ART	<200	100-199	Defaulted	Pulmonary smear-positive	Pulmonary	NEW	101-200	1	1
32	6/25/2009		MALE	2009-01-08		2009	Negative	25-34	30-34		1	FALSE		HIV-		HIV-			Completed or cured	Pulmonary smear-positive	Pulmonary	NEW			1
32	6/24/2009	96	MALE	2009-01-07		2009	Positive	25-34	30-34	1	1	FALSE		HIV+ not on ART	0	HIV+ not on ART	<200	<100	Completed or cured	Extrapulmonary	Extrapulmonary	NEW	51-100	0	1
35	7/16/2009		FEMALE	2009-01-08		2009	Positive	35-44	35-39		1	FALSE		HIV+ not on ART	0	HIV+ not on ART			Completed or cured	Pulmonary smear-positive	Pulmonary	NEW		0	1
54	6/23/2009		MALE	2009-01-05		2009	Negative	45-54	50-54		1	FALSE		HIV-		HIV-			Completed or cured	Pulmonary smear-negative	Pulmonary	NEW			1
42	8/31/2009		MALE	2009-01-20		2009	Negative	35-44	40-44		1	FALSE		HIV-		HIV-			Completed or cured	Pulmonary smear-positive	Pulmonary	RELAPSE			0
27	10/12/2009	71	FEMALE	2009-01-21		2009	Positive	25-34	25-29	1	1	FALSE		HIV+ not on ART	0	HIV+ not on ART	<200	<100	Completed or cured	Pulmonary smear-negative	Pulmonary	NEW	51-100	0	1
29	7/1/2009		FEMALE	2009-01-15		2009		25-34	25-29		0	FALSE							Completed or cured	Pulmonary smear-positive	Pulmonary	NEW			1
41	10/5/2009		MALE	2009-02-27		2009	Negative	35-44	40-44		1	FALSE		HIV-		HIV-			Completed or cured	Pulmonary smear-positive	Pulmonary	NEW			1
20	7/17/2009		FEMALE	2009-01-15		2009	Negative	15-24	20-24		1	FALSE		HIV-		HIV-			Completed or cured	Pulmonary smear-positive	Pulmonary	NEW			1
43	8/21/2009	212	MALE	2009-01-08		2009	Positive	35-44	40-44	1	1	FALSE	NO	HIV+ not on ART	0	HIV+ not on ART	>=200	200-349	Completed or cured	Pulmonary smear-negative	Pulmonary	OTHER	201-350	0	0
28	8/11/2009		MALE	2009-02-23		2009	Negative	25-34	25-29		1	FALSE		HIV-		HIV-			Completed or cured	Pulmonary smear-negative	Pulmonary	NEW			1
27	10/28/2009		MALE	2009-01-07		2009		25-34	25-29		0	FALSE							Defaulted	Pulmonary smear-positive	Pulmonary	NEW			1
24	1/16/2009	150	FEMALE	2009-01-12		2009	Positive	15-24	20-24	1	1	FALSE	YES	HIV+ not on ART	0	HIV+ not on ART	<200	100-199	Moved or transferred	Pulmonary smear-negative	Pulmonary	NEW	101-200	1	1
27	8/18/2009		MALE	2009-01-05		2009	Negative	25-34	25-29		1	FALSE		HIV-		HIV-			Completed or cured	Pulmonary smear-positive	Pulmonary	RE-TREATMENT AFTER DEFAULT			0
33	9/11/2009	124	MALE	2009-03-23		2009	Positive	25-34	30-34	1	1	FALSE	NO	HIV+ not on ART	0	HIV+ not on ART	<200	100-199	Completed or cured	Pulmonary smear-positive	Pulmonary	NEW	101-200	0	1
27	7/10/2009		MALE	2009-01-23		2009	Negative	25-34	25-29		1	FALSE		HIV-		HIV-			Completed or cured	Pulmonary smear-positive	Pulmonary	NEW			1
19	5/20/2009		MALE	2009-01-19		2009	Negative	15-24	15-19		1	FALSE		HIV-		HIV-			Defaulted	Pulmonary smear-positive	Pulmonary	NEW			1
29	7/22/2009	669	MALE	2009-01-28		2009	Positive	25-34	25-29	1	1	FALSE	NO	HIV+ not on ART	0	HIV+ not on ART	>=200	>=350	Completed or cured	Pulmonary smear-negative	Pulmonary	NEW	>500	0	1
40	7/3/2009		MALE	2009-01-09		2009	Negative	35-44	40-44		1	FALSE		HIV-		HIV-			Completed or cured	Pulmonary smear-positive	Pulmonary	NEW			1
29	5/15/2009		FEMALE	2009-02-05		2009	Negative	25-34	25-29		1	FALSE		HIV-		HIV-			Defaulted	Extrapulmonary	Extrapulmonary	OTHER			0
24	6/25/2009		MALE	2009-01-08		2009	Negative	15-24	20-24		1	FALSE		HIV-		HIV-			Completed or cured	Pulmonary smear-positive	Pulmonary	NEW			1
47	10/9/2009		FEMALE	2009-01-22		2009	Negative	45-54	45-49		1	FALSE		HIV-		HIV-			Completed or cured	Pulmonary smear-positive	Pulmonary	RELAPSE			0
47	1/15/2009		FEMALE	2009-01-06		2009	Negative	45-54	45-49		1	FALSE		HIV-		HIV-			Defaulted	Pulmonary smear-negative	Pulmonary	OTHER			0
39	11/21/2009		MALE	2009-04-07		2009	Negative	35-44	35-39		1	FALSE		HIV-		HIV-			Completed or cured	Pulmonary smear-negative	Pulmonary	OTHER			0
43	7/26/2009		FEMALE	2009-02-09		2009	Negative	35-44	40-44		1	FALSE		HIV-		HIV-			Completed or cured	Pulmonary smear-positive	Pulmonary	NEW			1
38	9/14/2009	1047	FEMALE	2009-01-27		2009	Positive	35-44	35-39	1	1	FALSE	YES	HIV+ not on ART	0	HIV+ not on ART	>=200	>=350	Completed or cured	Pulmonary smear-positive	Pulmonary	RELAPSE	>500	1	0
61	8/23/2009		FEMALE	2009-01-12		2009	Negative	55-64	60-64		1	FALSE		HIV-		HIV-			Completed or cured	Pulmonary smear-positive	Pulmonary	RELAPSE			0
28	6/25/2009		FEMALE	2009-01-08		2009		25-34	25-29		0	FALSE							Completed or cured	Pulmonary smear-negative	Pulmonary	NEW			1
42	9/4/2009	291	MALE	2009-01-09		2009	Positive	35-44	40-44	1	1	FALSE	NO	HIV+ not on ART	0	HIV+ not on ART	>=200	200-349	Completed or cured	Pulmonary smear-negative	Pulmonary	RELAPSE	201-350	0	0
27	9/8/2009		FEMALE	2009-01-27		2009	Negative	25-34	25-29		1	FALSE		HIV-		HIV-			Completed or cured	Pulmonary smear-negative	Pulmonary	RELAPSE			0
36	6/25/2009	62	FEMALE	2009-01-09		2009	Positive	35-44	35-39	1	1	FALSE		HIV+ not on ART	0	HIV+ not on ART	<200	<100	Completed or cured	Pulmonary smear-negative	Pulmonary	NEW	51-100	0	1
26	7/28/2009		MALE	2009-01-14		2009	Negative	25-34	25-29		1	FALSE		HIV-		HIV-			Completed or cured	Pulmonary smear-positive	Pulmonary	NEW			1
22	6/23/2009		FEMALE	2009-01-08		2009	Positive	15-24	20-24		1	FALSE		HIV+ not on ART	0	HIV+ not on ART			Completed or cured	Pulmonary smear-negative	Pulmonary	NEW		0	1
32	10/7/2009		FEMALE	2009-02-25		2009	Negative	25-34	30-34		1	FALSE		HIV-		HIV-			Completed or cured	Pulmonary smear-positive	Pulmonary	RELAPSE			0
31	6/24/2009		MALE	2009-01-08		2009	Negative	25-34	30-34		1	FALSE		HIV-		HIV-			Completed or cured	Pulmonary smear-negative	Pulmonary	NEW			1
28	7/27/2009	54	MALE	2009-01-19		2009	Positive	25-34	25-29	1	1	FALSE		HIV+ not on ART	0	HIV+ not on ART	<200	<100	Completed or cured	Extrapulmonary	Extrapulmonary	NEW	51-100	0	1
34	7/8/2009		MALE	2009-01-14		2009	Negative	25-34	30-34		1	FALSE		HIV-		HIV-			Completed or cured	Pulmonary smear-positive	Pulmonary	NEW			1
31	4/24/2009		MALE	2009-01-19		2009	Negative	25-34	30-34		1	FALSE		HIV-		HIV-			Defaulted	Pulmonary smear-positive	Pulmonary	RE-TREATMENT AFTER DEFAULT			0
18	6/30/2009		MALE	2009-01-12		2009	Negative	15-24	15-19		1	FALSE		HIV-		HIV-			Completed or cured	Pulmonary smear-positive	Pulmonary	NEW			1
44	8/26/2009	157	MALE	2009-01-14		2009	Positive	35-44	40-44	1	1	FALSE	YES	HIV+ not on ART	0	HIV+ not on ART	<200	100-199	Completed or cured	Pulmonary smear-negative	Pulmonary	OTHER	101-200	1	0
19	3/10/2009		FEMALE	2009-01-13		2009	Negative	15-24	15-19		1	FALSE		HIV-		HIV-			Defaulted	Pulmonary smear-positive	Pulmonary	NEW			1
49	6/26/2009		MALE	2009-01-08		2009	Negative	45-54	45-49		1	FALSE		HIV-		HIV-			Completed or cured	Pulmonary smear-positive	Pulmonary	NEW			1
40	7/2/2009	150	FEMALE	2009-01-15		2009	Positive	35-44	40-44	1	1	TRUE	YES	HIV+ on ART		HIV+ on ART at TB Dx	<200	100-199	Completed or cured	Pulmonary smear-positive	Pulmonary	NEW	101-200		1
21	10/21/2009		MALE	2009-02-05		2009	Negative	15-24	20-24		1	FALSE		HIV-		HIV-			Completed or cured	Pulmonary smear-negative	Pulmonary	OTHER			0
32	8/5/2009		MALE	2009-02-13		2009	Negative	25-34	30-34		1	FALSE		HIV-		HIV-			Completed or cured	Pulmonary smear-positive	Pulmonary	NEW			1
45	8/31/2009		MALE	2009-01-16		2009	Negative	45-54	45-49		1	FALSE		HIV-		HIV-			Completed or cured	Pulmonary smear-positive	Pulmonary	RELAPSE			0
43	5/7/2009	172	MALE	2009-02-27		2009	Positive	35-44	40-44	1	1	FALSE		HIV+ not on ART	0	HIV+ not on ART	<200	100-199	Died	Extrapulmonary	Extrapulmonary	NEW	101-200	0	1
39	8/26/2009	71	MALE	2009-03-10		2009	Positive	35-44	35-39	1	1	FALSE	YES	HIV+ not on ART	0	HIV+ not on ART	<200	<100	Completed or cured	Extrapulmonary	Extrapulmonary	NEW	51-100	1	1
54	6/24/2009		MALE	2009-01-14		2009	Negative	45-54	50-54		1	FALSE		HIV-		HIV-			Failed	Pulmonary smear-positive	Pulmonary	RELAPSE			0
18	8/6/2009		MALE	2009-02-18		2009	Negative	15-24	15-19		1	FALSE		HIV-		HIV-			Completed or cured	Extrapulmonary	Extrapulmonary	NEW			1
52	10/22/2009		MALE	2009-01-29		2009	Negative	45-54	50-54		1	FALSE		HIV-		HIV-			Completed or cured	Extrapulmonary	Extrapulmonary	NEW			1
50	8/20/2009		MALE	2009-01-09		2009	Negative	45-54	50-54		1	FALSE		HIV-		HIV-			Completed or cured	Pulmonary smear-positive	Pulmonary	RELAPSE			0
40	7/3/2009	57	MALE	2009-01-16		2009	Positive	35-44	40-44	1	1	FALSE		HIV+ not on ART	0	HIV+ not on ART	<200	<100	Completed or cured	Extrapulmonary	Extrapulmonary	NEW	51-100	0	1
40	2/7/2009	29	FEMALE	2009-01-15		2009	Positive	35-44	40-44	1	1	FALSE	YES	HIV+ not on ART	0	HIV+ not on ART	<200	<100	Died	Pulmonary smear-positive	Pulmonary	NEW	<=50	1	1
52	9/9/2009	304	MALE	2009-01-08		2009	Positive	45-54	50-54	1	1	FALSE	NO	HIV+ not on ART	0	HIV+ not on ART	>=200	200-349	Completed or cured	Pulmonary smear-negative	Pulmonary	OTHER	201-350	0	0
22	7/6/2009		FEMALE	2009-01-19		2009	Negative	15-24	20-24		1	FALSE		HIV-		HIV-			Completed or cured	Pulmonary smear-negative	Pulmonary	NEW			1
33	7/27/2009		MALE	2009-02-09		2009	Negative	25-34	30-34		1	FALSE		HIV-		HIV-			Completed or cured	Pulmonary smear-negative	Pulmonary	NEW			1
45	8/22/2009		FEMALE	2009-01-08		2009	Negative	45-54	45-49		1	FALSE		HIV-		HIV-			Completed or cured	Pulmonary smear-positive	Pulmonary	RE-TREATMENT AFTER DEFAULT			0
22	8/31/2009		MALE	2009-02-20		2009	Negative	15-24	20-24		1	FALSE		HIV-		HIV-			Completed or cured	Pulmonary smear-positive	Pulmonary	NEW			1
50	6/17/2009		MALE	2009-01-13		2009	Positive	45-54	50-54		1	FALSE	NO	HIV+ not on ART	0	HIV+ not on ART			Completed or cured	Pulmonary smear-negative	Pulmonary	NEW		0	1
18	6/28/2009		MALE	2009-01-12		2009	Negative	15-24	15-19		1	FALSE		HIV-		HIV-			Completed or cured	Pulmonary smear-negative	Pulmonary	NEW			1
28	6/25/2009		MALE	2009-01-08		2009	Negative	25-34	25-29		1	FALSE		HIV-		HIV-			Completed or cured	Pulmonary smear-negative	Pulmonary	NEW			1
53	3/4/2009		FEMALE	2009-01-05		2009	Negative	45-54	50-54		1	FALSE		HIV-		HIV-			Died	Pulmonary smear-negative	Pulmonary	NEW			1
51	6/24/2009		MALE	2009-01-06		2009	Positive	45-54	50-54		1	FALSE		HIV+ not on ART	0	HIV+ not on ART			Completed or cured	Extrapulmonary	Extrapulmonary	NEW		0	1
29	6/25/2009		MALE	2009-01-07		2009		25-34	25-29		0	FALSE							Completed or cured	Pulmonary smear-positive	Pulmonary	NEW			1
28	6/22/2009		FEMALE	2009-01-06		2009	Negative	25-34	25-29		1	FALSE		HIV-		HIV-			Completed or cured	Extrapulmonary	Extrapulmonary	NEW			1
18	7/15/2009	197	FEMALE	2009-01-13		2009	Positive	15-24	15-19	1	1	FALSE	YES	HIV+ not on ART	0	HIV+ not on ART	<200	100-199	Completed or cured	Pulmonary smear-positive	Pulmonary	NEW	101-200	1	1
56	10/13/2009		FEMALE	2009-04-15		2009		55-64	55-59		0	FALSE							Completed or cured	Pulmonary smear-positive	Pulmonary	NEW			1
48	8/27/2009	19	MALE	2009-01-12		2009	Positive	45-54	45-49	1	1	FALSE		HIV+ not on ART	0	HIV+ not on ART	<200	<100	Completed or cured	Pulmonary smear-positive	Pulmonary	OTHER	<=50	0	0
39	7/5/2009		MALE	2009-01-19		2009		35-44	35-39		0	FALSE							Completed or cured	Pulmonary smear-positive	Pulmonary	NEW			1
29	6/24/2009	332	FEMALE	2009-01-07		2009	Positive	25-34	25-29	1	1	FALSE		HIV+ not on ART	0	HIV+ not on ART	>=200	200-349	Completed or cured	Pulmonary smear-positive	Pulmonary	NEW	201-350	0	1
36	8/10/2009	42	FEMALE	2009-02-24		2009	Positive	35-44	35-39	1	1	FALSE	NO	HIV+ not on ART	0	HIV+ not on ART	<200	<100	Completed or cured	Pulmonary smear-negative	Pulmonary	NEW	<=50	0	1
38	7/1/2009		MALE	2009-01-12		2009	Negative	35-44	35-39		1	FALSE		HIV-		HIV-			Completed or cured	Pulmonary smear-positive	Pulmonary	NEW			1
53	8/31/2009		MALE	2009-03-16		2009	Positive	45-54	50-54		1	FALSE		HIV+ not on ART	0	HIV+ not on ART			Completed or cured	Pulmonary smear-positive	Pulmonary	NEW		0	1
53	10/3/2009		MALE	2009-02-19		2009	Negative	45-54	50-54		1	FALSE		HIV-		HIV-			Completed or cured	Pulmonary smear-negative	Pulmonary	OTHER			0
19	8/26/2009		FEMALE	2009-01-12		2009	Negative	15-24	15-19		1	FALSE		HIV-		HIV-			Completed or cured	Pulmonary smear-negative	Pulmonary	OTHER			0
23	9/10/2009		FEMALE	2009-01-19		2009	Negative	15-24	20-24		1	FALSE		HIV-		HIV-			Completed or cured	Extrapulmonary	Extrapulmonary	NEW			1
25	5/11/2009	191	FEMALE	2009-01-14		2009	Positive	25-34	25-29	1	1	FALSE	NO	HIV+ not on ART	0	HIV+ not on ART	<200	100-199	Defaulted	Pulmonary smear-positive	Pulmonary	NEW	101-200	0	1
32	9/30/2009		FEMALE	2009-04-09		2009	Negative	25-34	30-34		1	FALSE		HIV-		HIV-			Completed or cured	Pulmonary smear-positive	Pulmonary	NEW			1
33	7/7/2009		FEMALE	2009-01-21		2009	Negative	25-34	30-34		1	FALSE		HIV-		HIV-			Completed or cured	Pulmonary smear-negative	Pulmonary	NEW			1
33	2/11/2009	62	MALE	2009-01-05		2009	Positive	25-34	30-34	1	1	TRUE	YES	HIV+ on ART		HIV+ on ART at TB Dx	<200	<100	Died	Pulmonary smear-positive	Pulmonary	NEW	51-100		1
54	7/30/2009		MALE	2009-01-12		2009	Negative	45-54	50-54		1	FALSE		HIV-		HIV-			Completed or cured	Pulmonary smear-negative	Pulmonary	NEW			1
29	8/8/2009		FEMALE	2009-02-25		2009	Negative	25-34	25-29		1	FALSE		HIV-		HIV-			Completed or cured	Pulmonary smear-negative	Pulmonary	NEW			1
56	8/11/2009		MALE	2009-02-23		2009	Negative	55-64	55-59		1	FALSE		HIV-		HIV-			Completed or cured	Pulmonary smear-positive	Pulmonary	NEW			1
21	6/29/2009		FEMALE	2009-01-22		2009	Negative	15-24	20-24		1	FALSE		HIV-		HIV-			Completed or cured	Pulmonary smear-positive	Pulmonary	NEW			1
41	7/30/2009		MALE	2009-01-05		2009	Negative	35-44	40-44		1	FALSE		HIV-		HIV-			Defaulted	Pulmonary smear-positive	Pulmonary	NEW			1
43	6/26/2009		MALE	2009-01-09		2009	Negative	35-44	40-44		1	FALSE		HIV-		HIV-			Completed or cured	Pulmonary smear-positive	Pulmonary	NEW			1
32	7/29/2009	273	MALE	2009-02-09		2009	Positive	25-34	30-34	1	1	FALSE	NO	HIV+ not on ART	0	HIV+ not on ART	>=200	200-349	Completed or cured	Pulmonary smear-negative	Pulmonary	NEW	201-350	0	1
31	9/4/2009		FEMALE	2009-01-09		2009	Negative	25-34	30-34		1	FALSE		HIV-		HIV-			Completed or cured	Pulmonary smear-positive	Pulmonary	RELAPSE			0
57	8/30/2009	149	MALE	2009-03-13		2009	Positive	55-64	55-59	1	1	FALSE	NO	HIV+ not on ART	0	HIV+ not on ART	<200	100-199	Completed or cured	Pulmonary smear-negative	Pulmonary	NEW	101-200	0	1
47	11/18/2009		FEMALE	2009-03-04		2009	Negative	45-54	45-49		1	FALSE		HIV-		HIV-			Completed or cured	Pulmonary smear-positive	Pulmonary	RELAPSE			0
25	3/23/2009	200	MALE	2009-01-13		2009	Positive	25-34	25-29	1	1	FALSE	NO	HIV+ not on ART	0	HIV+ not on ART	>=200	200-349	Moved or transferred	Pulmonary smear-negative	Pulmonary	NEW	101-200	0	1
41	8/30/2009	99	FEMALE	2009-01-05		2009	Positive	35-44	40-44	1	1	FALSE	YES	HIV+ not on ART	0	HIV+ not on ART	<200	<100	Completed or cured	Pulmonary smear-negative	Pulmonary	OTHER	51-100	1	0
22	7/21/2009		FEMALE	2009-02-10		2009	Negative	15-24	20-24		1	FALSE		HIV-		HIV-			Completed or cured	Pulmonary smear-negative	Pulmonary	NEW			1
59	7/6/2009		MALE	2009-01-14		2009	Negative	55-64	55-59		1	FALSE		HIV-		HIV-			Completed or cured	Pulmonary smear-positive	Pulmonary	NEW			1
33	8/24/2009	75	MALE	2009-03-10		2009	Positive	25-34	30-34	1	1	FALSE	YES	HIV+ not on ART	0	HIV+ not on ART	<200	<100	Completed or cured	Pulmonary smear-negative	Pulmonary	NEW	51-100	1	1
43	7/13/2009	168	FEMALE	2009-01-26		2009	Positive	35-44	40-44	1	1	FALSE	YES	HIV+ not on ART	0	HIV+ not on ART	<200	100-199	Completed or cured	Pulmonary smear-negative	Pulmonary	NEW	101-200	1	1
49	6/26/2009		MALE	2009-01-09		2009	Negative	45-54	45-49		1	FALSE		HIV-		HIV-			Completed or cured	Pulmonary smear-negative	Pulmonary	NEW			1
33	10/20/2009	92	FEMALE	2009-03-23		2009	Positive	25-34	30-34	1	1	FALSE	NO	HIV+ not on ART	0	HIV+ not on ART	<200	<100	Completed or cured	Pulmonary smear-positive	Pulmonary	NEW	51-100	0	1
48	9/21/2009		FEMALE	2009-01-14		2009	Negative	45-54	45-49		1	FALSE		HIV-		HIV-			Completed or cured	Pulmonary smear-positive	Pulmonary	RELAPSE			0
24	9/1/2009		MALE	2009-03-16		2009	Negative	15-24	20-24		1	FALSE		HIV-		HIV-			Completed or cured	Pulmonary smear-positive	Pulmonary	NEW			1
33	8/19/2009	300	FEMALE	2009-01-08		2009	Positive	25-34	30-34	1	1	FALSE	YES	HIV+ not on ART	0	HIV+ not on ART	>=200	200-349	Completed or cured	Pulmonary smear-positive	Pulmonary	RELAPSE	201-350	1	0
42	8/26/2009	21	FEMALE	2009-01-13		2009	Positive	35-44	40-44	1	1	FALSE	NO	HIV+ not on ART	0	HIV+ not on ART	<200	<100	Completed or cured	Extrapulmonary	Extrapulmonary	OTHER	<=50	0	0
35	9/7/2009	110	MALE	2009-01-13		2009	Positive	35-44	35-39	1	1	FALSE	YES	HIV+ not on ART	0	HIV+ not on ART	<200	100-199	Completed or cured	Pulmonary smear-negative	Pulmonary	OTHER	101-200	1	0
33	9/2/2009		MALE	2009-01-23		2009	Negative	25-34	30-34		1	FALSE		HIV-		HIV-			Completed or cured	Pulmonary smear-positive	Pulmonary	RELAPSE			0
39	7/2/2009	34	MALE	2009-01-15		2009	Positive	35-44	35-39	1	1	FALSE	YES	HIV+ not on ART	0	HIV+ not on ART	<200	<100	Completed or cured	Pulmonary smear-negative	Pulmonary	NEW	<=50	1	1
18	4/6/2009		FEMALE	2009-01-15		2009		15-24	15-19		0	FALSE							Not evaluated	Pulmonary smear-positive	Pulmonary	NEW			1
58	8/24/2009		MALE	2009-01-12		2009	Negative	55-64	55-59		1	FALSE		HIV-		HIV-			Completed or cured	Pulmonary smear-negative	Pulmonary	OTHER			0
58	9/14/2009		MALE	2009-02-02		2009	Negative	55-64	55-59		1	FALSE		HIV-		HIV-			Completed or cured	Pulmonary smear-positive	Pulmonary	RELAPSE			0
34	7/19/2009		MALE	2009-01-20		2009	Negative	25-34	30-34		1	FALSE		HIV-		HIV-			Completed or cured	Pulmonary smear-positive	Pulmonary	NEW			1
54	8/20/2009		MALE	2009-01-08		2009	Negative	45-54	50-54		1	FALSE		HIV-		HIV-			Completed or cured	Pulmonary smear-positive	Pulmonary	RELAPSE			0
38	7/7/2009	161	FEMALE	2009-01-19		2009	Positive	35-44	35-39	1	1	FALSE	YES	HIV+ not on ART	0	HIV+ not on ART	<200	100-199	Completed or cured	Extrapulmonary	Extrapulmonary	NEW	101-200	1	1
23	6/10/2009	46	FEMALE	2009-01-09		2009	Positive	15-24	20-24	1	1	FALSE		HIV+ not on ART	0	HIV+ not on ART	<200	<100	Defaulted	Pulmonary smear-negative	Pulmonary	OTHER	<=50	0	0
25	8/17/2009	256	FEMALE	2009-01-03		2009	Positive	25-34	25-29	1	1	FALSE	NO	HIV+ not on ART	0	HIV+ not on ART	>=200	200-349	Failed	Pulmonary smear-positive	Pulmonary	RE-TREATMENT AFTER DEFAULT	201-350	0	0
33	6/27/2009		MALE	2009-01-05		2009		25-34	30-34		0	FALSE							Completed or cured	Extrapulmonary	Extrapulmonary	NEW			1
30	8/24/2009		FEMALE	2009-03-09		2009	Negative	25-34	30-34		1	FALSE		HIV-		HIV-			Completed or cured	Pulmonary smear-positive	Pulmonary	NEW			1
21	7/17/2009		MALE	2009-01-26		2009	Negative	15-24	20-24		1	FALSE		HIV-		HIV-			Completed or cured	Extrapulmonary	Extrapulmonary	NEW			1
25	5/6/2009		MALE	2009-03-10		2009	Negative	25-34	25-29		1	FALSE		HIV-		HIV-			Died	Pulmonary smear-positive	Pulmonary	RELAPSE			0
45	9/11/2009		MALE	2009-01-29		2009	Negative	45-54	45-49		1	FALSE		HIV-		HIV-			Completed or cured	Pulmonary smear-positive	Pulmonary	RELAPSE			0
27	7/2/2009		FEMALE	2009-01-05		2009	Negative	25-34	25-29		1	FALSE		HIV-		HIV-			Completed or cured	Pulmonary smear-positive	Pulmonary	NEW			1
39	1/31/2009	2	MALE	2009-01-09		2009	Positive	35-44	35-39	1	1	FALSE	NO	HIV+ not on ART	0	HIV+ not on ART	<200	<100	Not evaluated	Extrapulmonary	Extrapulmonary	OTHER	<=50	0	0
27	9/1/2009		FEMALE	2009-03-17		2009	Negative	25-34	25-29		1	FALSE		HIV-		HIV-			Completed or cured	Pulmonary smear-negative	Pulmonary	NEW			1
26	7/15/2009		FEMALE	2009-01-29		2009	Negative	25-34	25-29		1	FALSE		HIV-		HIV-			Completed or cured	Pulmonary smear-positive	Pulmonary	NEW			1
36	7/6/2009		MALE	2009-01-09		2009	Negative	35-44	35-39		1	FALSE		HIV-		HIV-			Completed or cured	Pulmonary smear-positive	Pulmonary	NEW			1
45	10/7/2009		MALE	2009-01-29		2009	Negative	45-54	45-49		1	FALSE		HIV-		HIV-			Completed or cured	Pulmonary smear-positive	Pulmonary	RELAPSE			0
42	10/1/2009	142	FEMALE	2009-02-23		2009	Positive	35-44	40-44	1	1	FALSE	YES	HIV+ not on ART	0	HIV+ not on ART	<200	100-199	Failed	Pulmonary smear-positive	Pulmonary	NEW	101-200	1	1
21	7/17/2009		MALE	2009-01-26		2009	Negative	15-24	20-24		1	FALSE		HIV-		HIV-			Completed or cured	Pulmonary smear-positive	Pulmonary	NEW			1
29	6/11/2009	278	MALE	2009-01-20		2009	Positive	25-34	25-29	1	1	FALSE	NO	HIV+ not on ART	0	HIV+ not on ART	>=200	200-349	Defaulted	Pulmonary smear-positive	Pulmonary	NEW	201-350	0	1
43	10/9/2009		MALE	2009-04-24		2009	Negative	35-44	40-44		1	FALSE		HIV-		HIV-			Completed or cured	Pulmonary smear-positive	Pulmonary	NEW			1
48	10/6/2009		FEMALE	2009-02-23		2009	Negative	45-54	45-49		1	FALSE		HIV-		HIV-			Completed or cured	Pulmonary smear-negative	Pulmonary	RELAPSE			0
41	7/4/2009		MALE	2009-01-14		2009	Negative	35-44	40-44		1	FALSE		HIV-		HIV-			Completed or cured	Pulmonary smear-positive	Pulmonary	NEW			1
30	6/23/2009	2	MALE	2009-01-05		2009	Positive	25-34	30-34	1	1	FALSE	YES	HIV+ not on ART	0	HIV+ not on ART	<200	<100	Completed or cured	Pulmonary smear-positive	Pulmonary	NEW	<=50	1	1
46	8/20/2009	337	MALE	2009-01-09		2009	Positive	45-54	45-49	1	1	FALSE	NO	HIV+ not on ART	0	HIV+ not on ART	>=200	200-349	Completed or cured	Pulmonary smear-positive	Pulmonary	RELAPSE	201-350	0	0
45	6/30/2009		MALE	2009-01-15		2009	Negative	45-54	45-49		1	FALSE		HIV-		HIV-			Completed or cured	Pulmonary smear-positive	Pulmonary	NEW			1
60	6/29/2009		MALE	2009-01-12		2009	Negative	55-64	60-64		1	FALSE		HIV-		HIV-			Completed or cured	Pulmonary smear-positive	Pulmonary	NEW			1
22	7/2/2009		FEMALE	2009-01-15		2009	Negative	15-24	20-24		1	FALSE		HIV-		HIV-			Completed or cured	Extrapulmonary	Extrapulmonary	NEW			1
21		287	FEMALE	2009-01-16		2009	Positive	15-24	20-24	1	1	FALSE	YES	HIV+ not on ART	0	HIV+ not on ART	>=200	200-349	Not evaluated	Pulmonary smear-negative	Pulmonary	NEW	201-350	1	1
41	2/22/2009	112	FEMALE	2009-01-08		2009	Positive	35-44	40-44	1	1	FALSE	YES	HIV+ not on ART	0	HIV+ not on ART	<200	100-199	Defaulted	Pulmonary smear-negative	Pulmonary	NEW	101-200	1	1
26	7/30/2009		MALE	2009-02-12		2009	Negative	25-34	25-29		1	FALSE		HIV-		HIV-			Completed or cured	Pulmonary smear-negative	Pulmonary	NEW			1
40	1/21/2010		FEMALE	2009-05-21		2009	Positive	35-44	40-44		1	FALSE		HIV+ not on ART	0	HIV+ not on ART			Completed or cured	Pulmonary smear-negative	Pulmonary	OTHER		0	0
25	7/8/2009	191	FEMALE	2009-01-12		2009	Positive	25-34	25-29	1	1	FALSE	NO	HIV+ not on ART	0	HIV+ not on ART	<200	100-199	Completed or cured	Pulmonary smear-negative	Pulmonary	NEW	101-200	0	1
30	12/20/2009		FEMALE	2009-01-20		2009	Negative	25-34	30-34		1	FALSE		HIV-		HIV-			Completed or cured	Pulmonary smear-positive	Pulmonary	RELAPSE			0
39	5/29/2009	572	MALE	2009-01-06		2009	Positive	35-44	35-39	1	1	FALSE	NO	HIV+ not on ART	0	HIV+ not on ART	>=200	>=350	Defaulted	Pulmonary smear-negative	Pulmonary	OTHER	>500	0	0
29	7/2/2009		MALE	2009-01-05		2009	Negative	25-34	25-29		1	FALSE		HIV-		HIV-			Completed or cured	Pulmonary smear-positive	Pulmonary	NEW			1
43	4/29/2009		MALE	2009-01-05		2009	Negative	35-44	40-44		1	FALSE		HIV-		HIV-			Defaulted	Pulmonary smear-positive	Pulmonary	OTHER			0
47	8/12/2009		FEMALE	2009-02-18		2009	Negative	45-54	45-49		1	FALSE		HIV-		HIV-			Completed or cured	Pulmonary smear-positive	Pulmonary	NEW			1
27	8/26/2009		MALE	2009-03-11		2009	Negative	25-34	25-29		1	FALSE		HIV-		HIV-			Completed or cured	Pulmonary smear-positive	Pulmonary	NEW			1
27	6/23/2009	200	FEMALE	2009-01-08		2009	Positive	25-34	25-29	1	1	TRUE	YES	HIV+ on ART		HIV+ on ART at TB Dx	>=200	200-349	Completed or cured	Pulmonary smear-negative	Pulmonary	NEW	101-200		1
24	4/23/2009		FEMALE	2009-02-04		2009		15-24	20-24		0	FALSE							Died	Extrapulmonary	Extrapulmonary	NEW			1
23	7/13/2009		MALE	2009-01-13		2009	Negative	15-24	20-24		1	FALSE		HIV-		HIV-			Completed or cured	Pulmonary smear-positive	Pulmonary	NEW			1
27	8/28/2009	71	FEMALE	2009-03-12		2009	Positive	25-34	25-29	1	1	FALSE	YES	HIV+ not on ART	0	HIV+ not on ART	<200	<100	Completed or cured	Pulmonary smear-negative	Pulmonary	NEW	51-100	1	1
21	7/14/2009		MALE	2009-01-27		2009	Negative	15-24	20-24		1	FALSE		HIV-		HIV-			Completed or cured	Pulmonary smear-positive	Pulmonary	NEW			1
48	9/8/2009		MALE	2009-01-26		2009	Negative	45-54	45-49		1	FALSE		HIV-		HIV-			Completed or cured	Pulmonary smear-positive	Pulmonary	RELAPSE			0
33	6/29/2009		FEMALE	2009-01-13		2009	Negative	25-34	30-34		1	FALSE		HIV-		HIV-			Completed or cured	Pulmonary smear-positive	Pulmonary	NEW			1
21	8/18/2009		MALE	2009-01-08		2009		15-24	20-24		0	FALSE							Died	Pulmonary smear-positive	Pulmonary	RE-TREATMENT AFTER DEFAULT			0
54	8/23/2009		MALE	2009-01-12		2009	Negative	45-54	50-54		1	FALSE		HIV-		HIV-			Completed or cured	Pulmonary smear-positive	Pulmonary	RELAPSE			0
18	7/15/2009		FEMALE	2009-01-09		2009	Negative	15-24	15-19		1	FALSE		HIV-		HIV-			Completed or cured	Pulmonary smear-negative	Pulmonary	NEW			1
44	6/18/2009	220	MALE	2009-01-05		2009	Positive	35-44	40-44	1	1	FALSE	NO	HIV+ not on ART	0	HIV+ not on ART	>=200	200-349	Died	Pulmonary smear-negative	Pulmonary	OTHER	201-350	0	0
41	11/4/2009		FEMALE	2009-03-24		2009	Negative	35-44	40-44		1	FALSE		HIV-		HIV-			Completed or cured	Pulmonary smear-positive	Pulmonary	RE-TREATMENT AFTER DEFAULT			0
30	12/3/2009	86	MALE	2009-04-23		2009	Positive	25-34	30-34	1	1	FALSE		HIV+ not on ART	0	HIV+ not on ART	<200	<100	Completed or cured	Pulmonary smear-positive	Pulmonary	RELAPSE	51-100	0	0
53	6/29/2009	374	FEMALE	2009-01-26		2009	Positive	45-54	50-54	1	1	FALSE		HIV+ not on ART	0	HIV+ not on ART	>=200	>=350	Died	Pulmonary smear-positive	Pulmonary	NEW	351-500	0	1
37	8/15/2009	201	FEMALE	2009-01-05		2009	Positive	35-44	35-39	1	1	FALSE		HIV+ not on ART	0	HIV+ not on ART	>=200	200-349	Completed or cured	Pulmonary smear-positive	Pulmonary	OTHER	201-350	0	0
25	9/4/2009		FEMALE	2009-03-18		2009	Negative	25-34	25-29		1	FALSE		HIV-		HIV-			Completed or cured	Pulmonary smear-positive	Pulmonary	NEW			1
22	7/13/2009		FEMALE	2009-01-08		2009	Negative	15-24	20-24		1	FALSE		HIV-		HIV-			Completed or cured	Pulmonary smear-positive	Pulmonary	NEW			1
34	8/24/2009		MALE	2009-01-13		2009	Negative	25-34	30-34		1	FALSE		HIV-		HIV-			Completed or cured	Pulmonary smear-positive	Pulmonary	OTHER			0
22	7/27/2009	40	FEMALE	2009-01-12		2009	Positive	15-24	20-24	1	1	FALSE	YES	HIV+ not on ART	0	HIV+ not on ART	<200	<100	Completed or cured	Extrapulmonary	Extrapulmonary	NEW	<=50	1	1
29	6/18/2009		MALE	2009-01-02		2009	Negative	25-34	25-29		1	FALSE		HIV-		HIV-			Completed or cured	Pulmonary smear-positive	Pulmonary	NEW			1
33	6/23/2009	47	MALE	2009-01-07		2009	Positive	25-34	30-34	1	1	FALSE	YES	HIV+ not on ART	0	HIV+ not on ART	<200	<100	Completed or cured	Extrapulmonary	Extrapulmonary	NEW	<=50	1	1
45	6/24/2009	212	FEMALE	2009-01-07		2009	Positive	45-54	45-49	1	1	FALSE	NO	HIV+ not on ART	0	HIV+ not on ART	>=200	200-349	Completed or cured	Pulmonary smear-positive	Pulmonary	NEW	201-350	0	1
40	8/31/2009		FEMALE	2009-01-19		2009		35-44	40-44		0	FALSE							Completed or cured	Pulmonary smear-negative	Pulmonary	OTHER			0
47	9/25/2009		MALE	2009-02-11		2009	Negative	45-54	45-49		1	FALSE		HIV-		HIV-			Completed or cured	Pulmonary smear-positive	Pulmonary	RELAPSE			0
24	7/1/2009		MALE	2009-01-13		2009	Negative	15-24	20-24		1	FALSE		HIV-		HIV-			Completed or cured	Pulmonary smear-positive	Pulmonary	NEW			1
29	7/30/2009	149	MALE	2009-01-14		2009	Positive	25-34	25-29	1	1	FALSE	YES	HIV+ not on ART	0	HIV+ not on ART	<200	100-199	Completed or cured	Pulmonary smear-positive	Pulmonary	NEW	101-200	1	1
81	8/14/2009		MALE	2009-01-22		2009	Negative	>=65	>=75		1	FALSE		HIV-		HIV-			Completed or cured	Pulmonary smear-positive	Pulmonary	NEW			1
50	7/8/2009		MALE	2009-01-15		2009		45-54	50-54		0	FALSE							Completed or cured	Pulmonary smear-positive	Pulmonary	NEW			1
34	8/12/2009	382	MALE	2009-02-13		2009	Positive	25-34	30-34	1	1	FALSE	NO	HIV+ not on ART	0	HIV+ not on ART	>=200	>=350	Completed or cured	Extrapulmonary	Extrapulmonary	NEW	351-500	0	1
36	8/23/2009		MALE	2009-01-12		2009	Negative	35-44	35-39		1	FALSE		HIV-		HIV-			Completed or cured	Pulmonary smear-positive	Pulmonary	OTHER			0
41	6/22/2009		MALE	2009-01-06		2009	Negative	35-44	40-44		1	FALSE		HIV-		HIV-			Completed or cured	Pulmonary smear-negative	Pulmonary	NEW			1
43	8/19/2009	239	FEMALE	2009-01-07		2009	Positive	35-44	40-44	1	1	FALSE	YES	HIV+ not on ART	0	HIV+ not on ART	>=200	200-349	Completed or cured	Pulmonary smear-positive	Pulmonary	RELAPSE	201-350	1	0
27	9/17/2009		MALE	2009-04-01		2009	Negative	25-34	25-29		1	FALSE		HIV-		HIV-			Completed or cured	Pulmonary smear-positive	Pulmonary	NEW			1
30	7/30/2009		MALE	2009-01-13		2009		25-34	30-34		0	FALSE							Completed or cured	Pulmonary smear-positive	Pulmonary	NEW			1
30	8/21/2009		MALE	2009-01-10		2009	Negative	25-34	30-34		1	FALSE		HIV-		HIV-			Completed or cured	Pulmonary smear-positive	Pulmonary	NEW			1
20	9/10/2009		MALE	2009-02-16		2009	Negative	15-24	20-24		1	FALSE		HIV-		HIV-			Completed or cured	Extrapulmonary	Extrapulmonary	NEW			1
28	3/26/2009		MALE	2009-01-13		2009	Negative	25-34	25-29		1	FALSE		HIV-		HIV-			Defaulted	Pulmonary smear-positive	Pulmonary	NEW			1
61	8/19/2009		MALE	2009-03-05		2009	Negative	55-64	60-64		1	FALSE		HIV-		HIV-			Completed or cured	Pulmonary smear-positive	Pulmonary	NEW			1
47	8/18/2009		MALE	2009-01-06		2009	Negative	45-54	45-49		1	FALSE		HIV-		HIV-			Completed or cured	Pulmonary smear-positive	Pulmonary	RELAPSE			0
35	2/14/2009	65	MALE	2009-01-09		2009	Positive	35-44	35-39	1	1	FALSE	NO	HIV+ not on ART	0	HIV+ not on ART	<200	<100	Died	Pulmonary smear-negative	Pulmonary	NEW	51-100	0	1
33	8/27/2009		FEMALE	2009-01-15		2009	Positive	25-34	30-34		1	FALSE		HIV+ not on ART	0	HIV+ not on ART			Completed or cured	Pulmonary smear-negative	Pulmonary	NEW		0	1
50	10/27/2009		MALE	2009-03-04		2009	Negative	45-54	50-54		1	FALSE		HIV-		HIV-			Completed or cured	Pulmonary smear-negative	Pulmonary	RELAPSE			0
23	10/27/2009		MALE	2009-04-03		2009		15-24	20-24		0	FALSE							Completed or cured	Extrapulmonary	Extrapulmonary	NEW			1
45	8/7/2009		MALE	2009-01-14		2009	Negative	45-54	45-49		1	FALSE		HIV-		HIV-			Completed or cured	Pulmonary smear-negative	Pulmonary	NEW			1
22	10/20/2009		MALE	2009-01-20		2009	Negative	15-24	20-24		1	FALSE		HIV-		HIV-			Completed or cured	Pulmonary smear-positive	Pulmonary	RELAPSE			0
51	3/8/2009		FEMALE	2009-01-14		2009	Negative	45-54	50-54		1	FALSE		HIV-		HIV-			Defaulted	Pulmonary smear-negative	Pulmonary	NEW			1
23	6/26/2009		MALE	2009-01-07		2009	Negative	15-24	20-24		1	FALSE		HIV-		HIV-			Completed or cured	Pulmonary smear-positive	Pulmonary	NEW			1
49	9/10/2009		MALE	2009-01-30		2009		45-54	45-49		0	FALSE							Completed or cured	Pulmonary smear-negative	Pulmonary	RELAPSE			0
31	6/29/2009		FEMALE	2009-01-12		2009	Negative	25-34	30-34		1	FALSE		HIV-		HIV-			Completed or cured	Pulmonary smear-positive	Pulmonary	NEW			1
72	9/22/2009		MALE	2009-02-11		2009	Negative	>=65	70-74		1	FALSE		HIV-		HIV-			Completed or cured	Pulmonary smear-positive	Pulmonary	RELAPSE			0
38	9/2/2009	164	FEMALE	2009-03-18		2009	Positive	35-44	35-39	1	1	FALSE		HIV+ not on ART	0	HIV+ not on ART	<200	100-199	Completed or cured	Extrapulmonary	Extrapulmonary	NEW	101-200	0	1
22	7/2/2009	218	FEMALE	2009-01-15		2009	Positive	15-24	20-24	1	1	FALSE	YES	HIV+ not on ART	0	HIV+ not on ART	>=200	200-349	Completed or cured	Extrapulmonary	Extrapulmonary	NEW	201-350	1	1
18	7/1/2009		MALE	2009-01-16		2009	Negative	15-24	15-19		1	FALSE		HIV-		HIV-			Completed or cured	Pulmonary smear-positive	Pulmonary	NEW			1
22	8/25/2009		MALE	2009-03-10		2009	Negative	15-24	20-24		1	FALSE		HIV-		HIV-			Completed or cured	Pulmonary smear-positive	Pulmonary	NEW			1
51	8/24/2009		MALE	2009-01-12		2009	Negative	45-54	50-54		1	FALSE		HIV-		HIV-			Completed or cured	Pulmonary smear-positive	Pulmonary	OTHER			0
32	8/5/2009		MALE	2009-02-18		2009		25-34	30-34		0	FALSE							Completed or cured	Extrapulmonary	Extrapulmonary	NEW			1
46	7/3/2009		FEMALE	2009-01-16		2009	Negative	45-54	45-49		1	FALSE		HIV-		HIV-			Completed or cured	Pulmonary smear-negative	Pulmonary	NEW			1
32	7/1/2009	125	MALE	2009-01-13		2009	Positive	25-34	30-34	1	1	FALSE	YES	HIV+ not on ART	0	HIV+ not on ART	<200	100-199	Completed or cured	Pulmonary smear-positive	Pulmonary	NEW	101-200	1	1
44	10/29/2009		MALE	2009-03-19		2009	Negative	35-44	40-44		1	FALSE		HIV-		HIV-			Completed or cured	Pulmonary smear-negative	Pulmonary	OTHER			0
23	7/17/2009	228	FEMALE	2009-01-27		2009	Positive	15-24	20-24	1	1	FALSE	NO	HIV+ not on ART	0	HIV+ not on ART	>=200	200-349	Completed or cured	Pulmonary smear-negative	Pulmonary	NEW	201-350	0	1
39	10/23/2009	107	FEMALE	2009-05-08		2009	Positive	35-44	35-39	1	1	FALSE	YES	HIV+ not on ART	0	HIV+ not on ART	<200	100-199	Completed or cured	Pulmonary smear-negative	Pulmonary	NEW	101-200	1	1
31	7/1/2009		MALE	2009-01-13		2009	Positive	25-34	30-34		1	FALSE	NO	HIV+ not on ART	0	HIV+ not on ART			Completed or cured	Pulmonary smear-negative	Pulmonary	NEW		0	1
21	4/14/2009		FEMALE	2009-01-21		2009	Negative	15-24	20-24		1	FALSE		HIV-		HIV-			Defaulted	Pulmonary smear-negative	Pulmonary	NEW			1
29	7/8/2009	244	MALE	2009-01-16		2009	Positive	25-34	25-29	1	1	FALSE	NO	HIV+ not on ART	0	HIV+ not on ART	>=200	200-349	Completed or cured	Pulmonary smear-positive	Pulmonary	NEW	201-350	0	1
61	8/11/2009		MALE	2009-01-08		2009		55-64	60-64		0	FALSE							Completed or cured	Pulmonary smear-positive	Pulmonary	NEW			1
21	8/7/2009	44	MALE	2009-01-19		2009	Positive	15-24	20-24	1	1	FALSE	YES	HIV+ not on ART	0	HIV+ not on ART	<200	<100	Completed or cured	Pulmonary smear-positive	Pulmonary	NEW	<=50	1	1
55	6/30/2009		FEMALE	2009-01-08		2009		55-64	55-59		0	FALSE							Completed or cured	Pulmonary smear-positive	Pulmonary	NEW			1
38	6/23/2009	49	MALE	2009-01-05		2009	Positive	35-44	35-39	1	1	FALSE		HIV+ not on ART	0	HIV+ not on ART	<200	<100	Completed or cured	Pulmonary smear-positive	Pulmonary	NEW	<=50	0	1
26	9/23/2009		FEMALE	2009-04-08		2009	Negative	25-34	25-29		1	FALSE		HIV-		HIV-			Completed or cured	Pulmonary smear-positive	Pulmonary	NEW			1
23	6/30/2009		FEMALE	2009-01-05		2009	Positive	15-24	20-24		1	FALSE	YES	HIV+ not on ART	0	HIV+ not on ART			Completed or cured	Pulmonary smear-negative	Pulmonary	NEW		1	1
27	6/24/2009		MALE	2009-01-07		2009	Negative	25-34	25-29		1	FALSE		HIV-		HIV-			Completed or cured	Pulmonary smear-positive	Pulmonary	NEW			1
29	11/15/2009		FEMALE	2009-03-16		2009		25-34	25-29		0	FALSE							Completed or cured	Pulmonary smear-negative	Pulmonary	NEW			1
55	7/10/2009	130	MALE	2009-01-15		2009	Positive	55-64	55-59	1	1	FALSE		HIV+ not on ART	0	HIV+ not on ART	<200	100-199	Completed or cured	Pulmonary smear-negative	Pulmonary	NEW	101-200	0	1
36			MALE	2009-01-05		2009	Negative	35-44	35-39		1	FALSE		HIV-		HIV-			Not evaluated	Pulmonary smear-negative	Pulmonary	NEW			1
42	8/31/2009		MALE	2009-01-14		2009	Negative	35-44	40-44		1	FALSE		HIV-		HIV-			Completed or cured	Pulmonary smear-positive	Pulmonary	OTHER			0
46	8/22/2009		MALE	2009-01-09		2009	Negative	45-54	45-49		1	FALSE		HIV-		HIV-			Completed or cured	Pulmonary smear-positive	Pulmonary	RELAPSE			0
35	4/23/2009	25	MALE	2009-02-27		2009	Positive	35-44	35-39	1	1	FALSE	YES	HIV+ not on ART	0	HIV+ not on ART	<200	<100	Died	Pulmonary smear-negative	Pulmonary	OTHER	<=50	1	0
27	7/9/2009	437	FEMALE	2009-01-23		2009	Positive	25-34	25-29	1	1	FALSE	NO	HIV+ not on ART	0	HIV+ not on ART	>=200	>=350	Completed or cured	Pulmonary smear-positive	Pulmonary	NEW	351-500	0	1
48	8/26/2009		MALE	2009-01-12		2009	Negative	45-54	45-49		1	FALSE		HIV-		HIV-			Completed or cured	Pulmonary smear-positive	Pulmonary	OTHER			0
73	6/30/2009		MALE	2009-01-11		2009		>=65	70-74		0	FALSE							Completed or cured	Pulmonary smear-negative	Pulmonary	NEW			1
22	6/23/2009		MALE	2009-01-06		2009	Negative	15-24	20-24		1	FALSE		HIV-		HIV-			Completed or cured	Pulmonary smear-positive	Pulmonary	NEW			1
38	8/20/2009	50	MALE	2009-01-09		2009	Positive	35-44	35-39	1	1	FALSE		HIV+ not on ART	0	HIV+ not on ART	<200	<100	Completed or cured	Extrapulmonary	Extrapulmonary	OTHER	<=50	0	0
38	6/26/2009		MALE	2009-02-04		2009		35-44	35-39		0	FALSE							Defaulted	Pulmonary smear-negative	Pulmonary	OTHER			0
31	7/24/2009	73	MALE	2009-02-06		2009	Positive	25-34	30-34	1	1	FALSE	NO	HIV+ not on ART	0	HIV+ not on ART	<200	<100	Completed or cured	Extrapulmonary	Extrapulmonary	NEW	51-100	0	1
40	7/3/2009	498	FEMALE	2009-01-15		2009	Positive	35-44	40-44	1	1	FALSE	NO	HIV+ not on ART	0	HIV+ not on ART	>=200	>=350	Completed or cured	Pulmonary smear-positive	Pulmonary	NEW	351-500	0	1
43	8/29/2009	200	MALE	2009-01-08		2009	Positive	35-44	40-44	1	1	FALSE	NO	HIV+ not on ART	0	HIV+ not on ART	>=200	200-349	Completed or cured	Pulmonary smear-positive	Pulmonary	RE-TREATMENT AFTER DEFAULT	101-200	0	0
48	8/26/2009		MALE	2009-01-14		2009	Negative	45-54	45-49		1	FALSE		HIV-		HIV-			Completed or cured	Pulmonary smear-positive	Pulmonary	OTHER			0
48	8/3/2009		MALE	2009-01-05		2009	Positive	45-54	45-49		1	FALSE	NO	HIV+ not on ART	0	HIV+ not on ART			Completed or cured	Pulmonary smear-positive	Pulmonary	NEW		0	1
25	6/30/2009	30	FEMALE	2009-01-14		2009	Positive	25-34	25-29	1	1	FALSE	NO	HIV+ not on ART	0	HIV+ not on ART	<200	<100	Completed or cured	Pulmonary smear-positive	Pulmonary	NEW	<=50	0	1
62	3/30/2009	82	MALE	2009-01-12		2009	Positive	55-64	60-64	1	1	FALSE		HIV+ not on ART	0	HIV+ not on ART	<200	<100	Died	Extrapulmonary	Extrapulmonary	NEW	51-100	0	1
30	7/17/2009		FEMALE	2009-01-20		2009	Negative	25-34	30-34		1	FALSE		HIV-		HIV-			Completed or cured	Pulmonary smear-positive	Pulmonary	NEW			1
42	8/23/2009		MALE	2009-01-12		2009	Negative	35-44	40-44		1	FALSE		HIV-		HIV-			Completed or cured	Pulmonary smear-positive	Pulmonary	RELAPSE			0
38	9/20/2009		MALE	2009-02-09		2009	Positive	35-44	35-39		1	FALSE		HIV+ not on ART	0	HIV+ not on ART			Completed or cured	Pulmonary smear-negative	Pulmonary	RELAPSE		0	0
38	7/16/2009		MALE	2009-01-28		2009	Negative	35-44	35-39		1	FALSE		HIV-		HIV-			Completed or cured	Pulmonary smear-positive	Pulmonary	NEW			1
29	10/3/2009	127	MALE	2009-02-25		2009	Positive	25-34	25-29	1	1	FALSE	NO	HIV+ not on ART	0	HIV+ not on ART	<200	100-199	Completed or cured	Pulmonary smear-positive	Pulmonary	NEW	101-200	0	1
33	9/9/2009	33	MALE	2009-01-08		2009	Positive	25-34	30-34	1	1	FALSE	YES	HIV+ not on ART	0	HIV+ not on ART	<200	<100	Completed or cured	Pulmonary smear-negative	Pulmonary	OTHER	<=50	1	0
28	7/12/2009		MALE	2009-03-07		2009	Positive	25-34	25-29		1	FALSE	NO	HIV+ not on ART	0	HIV+ not on ART			Defaulted	Extrapulmonary	Extrapulmonary	NEW		0	1
22	7/27/2009		MALE	2009-02-09		2009	Negative	15-24	20-24		1	FALSE		HIV-		HIV-			Completed or cured	Pulmonary smear-positive	Pulmonary	NEW			1
27	7/3/2009	48	MALE	2009-01-15		2009	Positive	25-34	25-29	1	1	FALSE	YES	HIV+ not on ART	0	HIV+ not on ART	<200	<100	Completed or cured	Extrapulmonary	Extrapulmonary	NEW	<=50	1	1
23	7/7/2009		FEMALE	2009-01-21		2009	Negative	15-24	20-24		1	FALSE		HIV-		HIV-			Completed or cured	Pulmonary smear-positive	Pulmonary	NEW			1
41	1/29/2010		MALE	2009-06-18		2009	Negative	35-44	40-44		1	FALSE		HIV-		HIV-			Completed or cured	Pulmonary smear-negative	Pulmonary	RELAPSE			0
43	7/15/2009		MALE	2009-01-13		2009	Negative	35-44	40-44		1	FALSE		HIV-		HIV-			Completed or cured	Pulmonary smear-negative	Pulmonary	NEW			1
26	9/4/2009		FEMALE	2009-03-18		2009	Negative	25-34	25-29		1	FALSE		HIV-		HIV-			Completed or cured	Extrapulmonary	Extrapulmonary	NEW			1
55	7/1/2009		FEMALE	2009-01-07		2009	Negative	55-64	55-59		1	FALSE		HIV-		HIV-			Completed or cured	Pulmonary smear-negative	Pulmonary	NEW			1
24	11/29/2009		MALE	2009-03-19		2009	Negative	15-24	20-24		1	FALSE		HIV-		HIV-			Completed or cured	Pulmonary smear-negative	Pulmonary	RELAPSE			0
60	8/24/2009		MALE	2009-01-07		2009	Negative	55-64	60-64		1	FALSE		HIV-		HIV-			Completed or cured	Pulmonary smear-positive	Pulmonary	RELAPSE			0
43	8/7/2009	32	MALE	2009-05-21		2009	Positive	35-44	40-44	1	1	FALSE		HIV+ not on ART	0	HIV+ not on ART	<200	<100	Defaulted	Pulmonary smear-positive	Pulmonary	RE-TREATMENT AFTER DEFAULT	<=50	0	0
34	10/5/2009	86	FEMALE	2009-01-09		2009	Positive	25-34	30-34	1	1	FALSE	YES	HIV+ not on ART	0	HIV+ not on ART	<200	<100	Completed or cured	Pulmonary smear-positive	Pulmonary	NEW	51-100	1	1
18	7/4/2009		FEMALE	2009-01-19		2009	Negative	15-24	15-19		1	FALSE		HIV-		HIV-			Completed or cured	Pulmonary smear-positive	Pulmonary	NEW			1
32	8/21/2009	13	MALE	2009-01-09		2009	Positive	25-34	30-34	1	1	FALSE	YES	HIV+ not on ART	0	HIV+ not on ART	<200	<100	Completed or cured	Pulmonary smear-negative	Pulmonary	OTHER	<=50	1	0
32	8/6/2009	42	FEMALE	2009-02-16		2009	Positive	25-34	30-34	1	1	FALSE	YES	HIV+ not on ART	0	HIV+ not on ART	<200	<100	Completed or cured	Extrapulmonary	Extrapulmonary	NEW	<=50	1	1
47	6/8/2009		MALE	2009-03-06		2009	Negative	45-54	45-49		1	FALSE		HIV-		HIV-			Died	Pulmonary smear-positive	Pulmonary	RE-TREATMENT AFTER DEFAULT			0
38	9/9/2009		MALE	2009-01-26		2009		35-44	35-39		0	FALSE							Completed or cured	Pulmonary smear-negative	Pulmonary	OTHER			0
44	6/18/2009		MALE	2009-01-06		2009	Negative	35-44	40-44		1	FALSE		HIV-		HIV-			Completed or cured	Pulmonary smear-negative	Pulmonary	NEW			1
67	9/11/2009		FEMALE	2009-01-30		2009	Positive	>=65	65-69		1	FALSE		HIV+ not on ART	0	HIV+ not on ART			Completed or cured	Pulmonary smear-negative	Pulmonary	RELAPSE		0	0
23	10/22/2009		MALE	2009-05-06		2009	Negative	15-24	20-24		1	FALSE		HIV-		HIV-			Completed or cured	Pulmonary smear-positive	Pulmonary	NEW			1
28	8/28/2009		FEMALE	2009-03-13		2009	Negative	25-34	25-29		1	FALSE		HIV-		HIV-			Completed or cured	Extrapulmonary	Extrapulmonary	NEW			1
46	6/30/2009	20	FEMALE	2009-01-07		2009	Positive	45-54	45-49	1	1	FALSE	YES	HIV+ not on ART	0	HIV+ not on ART	<200	<100	Completed or cured	Pulmonary smear-negative	Pulmonary	NEW	<=50	1	1
38	7/1/2009		MALE	2009-01-15		2009	Negative	35-44	35-39		1	FALSE		HIV-		HIV-			Completed or cured	Pulmonary smear-positive	Pulmonary	NEW			1
57	7/6/2009		MALE	2009-01-14		2009	Negative	55-64	55-59		1	FALSE		HIV-		HIV-			Completed or cured	Pulmonary smear-positive	Pulmonary	NEW			1
56	7/1/2009	208	MALE	2009-01-14		2009	Positive	55-64	55-59	1	1	FALSE	NO	HIV+ not on ART	0	HIV+ not on ART	>=200	200-349	Completed or cured	Pulmonary smear-negative	Pulmonary	NEW	201-350	0	1
51	7/14/2009		MALE	2009-01-26		2009	Negative	45-54	50-54		1	FALSE		HIV-		HIV-			Completed or cured	Pulmonary smear-positive	Pulmonary	NEW			1
46	7/23/2009		FEMALE	2009-01-19		2009	Negative	45-54	45-49		1	FALSE		HIV-		HIV-			Completed or cured	Pulmonary smear-positive	Pulmonary	NEW			1
50	6/30/2009		MALE	2009-01-14		2009	Negative	45-54	50-54		1	FALSE		HIV-		HIV-			Completed or cured	Pulmonary smear-positive	Pulmonary	NEW			1
39	8/17/2009		MALE	2009-01-12		2009	Negative	35-44	35-39		1	FALSE		HIV-		HIV-			Completed or cured	Extrapulmonary	Extrapulmonary	NEW			1
36	9/15/2009		MALE	2009-03-17		2009	Negative	35-44	35-39		1	FALSE		HIV-		HIV-			Defaulted	Pulmonary smear-positive	Pulmonary	RE-TREATMENT AFTER FAILURE			0
36	8/31/2009		FEMALE	2009-07-01		2009	Negative	35-44	35-39		1	FALSE		HIV-		HIV-			Died	Pulmonary smear-positive	Pulmonary	NEW			1
64	7/7/2009		FEMALE	2009-01-15		2009	Negative	55-64	60-64		1	FALSE		HIV-		HIV-			Completed or cured	Extrapulmonary	Extrapulmonary	NEW			1
28	6/21/2009		FEMALE	2009-01-06		2009		25-34	25-29		0	FALSE							Completed or cured	Pulmonary smear-positive	Pulmonary	NEW			1
31	9/22/2009		FEMALE	2009-02-11		2009	Negative	25-34	30-34		1	FALSE		HIV-		HIV-			Completed or cured	Pulmonary smear-positive	Pulmonary	RELAPSE			0
46	9/13/2009		MALE	2009-03-25		2009	Negative	45-54	45-49		1	FALSE		HIV-		HIV-			Completed or cured	Pulmonary smear-positive	Pulmonary	NEW			1
43	8/27/2009		MALE	2009-01-15		2009	Negative	35-44	40-44		1	FALSE		HIV-		HIV-			Completed or cured	Pulmonary smear-positive	Pulmonary	RE-TREATMENT AFTER DEFAULT			0
30	7/29/2009	34	FEMALE	2009-02-11		2009	Positive	25-34	30-34	1	1	FALSE	YES	HIV+ not on ART	0	HIV+ not on ART	<200	<100	Completed or cured	Extrapulmonary	Extrapulmonary	NEW	<=50	1	1
41	8/27/2009	186	FEMALE	2009-01-13		2009	Positive	35-44	40-44	1	1	FALSE	YES	HIV+ not on ART	0	HIV+ not on ART	<200	100-199	Completed or cured	Pulmonary smear-positive	Pulmonary	RELAPSE	101-200	1	0
47	6/30/2009		FEMALE	2009-01-13		2009	Negative	45-54	45-49		1	FALSE		HIV-		HIV-			Completed or cured	Pulmonary smear-positive	Pulmonary	NEW			1
46	8/26/2009		MALE	2009-03-11		2009	Negative	45-54	45-49		1	FALSE		HIV-		HIV-			Completed or cured	Pulmonary smear-negative	Pulmonary	NEW			1
36	10/8/2009	99	MALE	2009-01-29		2009	Positive	35-44	35-39	1	1	FALSE	NO	HIV+ not on ART	0	HIV+ not on ART	<200	<100	Completed or cured	Pulmonary smear-positive	Pulmonary	RELAPSE	51-100	0	0
35	8/28/2009	601	FEMALE	2009-01-15		2009	Positive	35-44	35-39	1	1	FALSE	NO	HIV+ not on ART	0	HIV+ not on ART	>=200	>=350	Completed or cured	Pulmonary smear-negative	Pulmonary	OTHER	>500	0	0
40	7/2/2009		MALE	2009-01-28		2009	Negative	35-44	40-44		1	FALSE		HIV-		HIV-			Defaulted	Pulmonary smear-positive	Pulmonary	NEW			1
61	7/14/2009		FEMALE	2009-01-26		2009	Negative	55-64	60-64		1	FALSE		HIV-		HIV-			Completed or cured	Pulmonary smear-positive	Pulmonary	NEW			1
28	9/29/2009		MALE	2009-04-09		2009	Negative	25-34	25-29		1	FALSE		HIV-		HIV-			Completed or cured	Pulmonary smear-positive	Pulmonary	NEW			1
39	9/17/2009		MALE	2009-02-06		2009	Negative	35-44	35-39		1	FALSE		HIV-		HIV-			Completed or cured	Pulmonary smear-negative	Pulmonary	RELAPSE			0
36	9/9/2009		MALE	2009-01-12		2009	Positive	35-44	35-39		1	FALSE		HIV+ not on ART	0	HIV+ not on ART			Defaulted	Extrapulmonary	Extrapulmonary	NEW		0	1
60	8/21/2009		MALE	2009-01-09		2009	Negative	55-64	60-64		1	FALSE		HIV-		HIV-			Completed or cured	Pulmonary smear-positive	Pulmonary	RELAPSE			0
39	7/7/2009	416	MALE	2009-01-21		2009	Positive	35-44	35-39	1	1	FALSE	NO	HIV+ not on ART	0	HIV+ not on ART	>=200	>=350	Completed or cured	Pulmonary smear-positive	Pulmonary	NEW	351-500	0	1
28	8/28/2009	486	FEMALE	2009-01-14		2009	Positive	25-34	25-29	1	1	FALSE	NO	HIV+ not on ART	0	HIV+ not on ART	>=200	>=350	Completed or cured	Extrapulmonary	Extrapulmonary	OTHER	351-500	0	0
45	9/21/2009	88	MALE	2009-01-30		2009	Positive	45-54	45-49	1	1	FALSE	YES	HIV+ not on ART	0	HIV+ not on ART	<200	<100	Completed or cured	Pulmonary smear-positive	Pulmonary	RELAPSE	51-100	1	0
66	8/28/2009	173	FEMALE	2009-01-13		2009	Positive	>=65	65-69	1	1	FALSE	NO	HIV+ not on ART	0	HIV+ not on ART	<200	100-199	Completed or cured	Pulmonary smear-negative	Pulmonary	OTHER	101-200	0	0
34	8/31/2009	22	FEMALE	2009-01-07		2009	Positive	25-34	30-34	1	1	FALSE	NO	HIV+ not on ART	0	HIV+ not on ART	<200	<100	Completed or cured	Pulmonary smear-positive	Pulmonary	RELAPSE	<=50	0	0
43	8/31/2009	655	FEMALE	2009-01-16		2009	Positive	35-44	40-44	1	1	FALSE	NO	HIV+ not on ART	0	HIV+ not on ART	>=200	>=350	Completed or cured	Pulmonary smear-positive	Pulmonary	OTHER	>500	0	0
35	10/20/2009		FEMALE	2009-03-05		2009	Positive	35-44	35-39		1	FALSE		HIV+ not on ART	0	HIV+ not on ART			Completed or cured	Pulmonary smear-negative	Pulmonary	NEW		0	1
29	7/29/2009		MALE	2009-02-11		2009	Negative	25-34	25-29		1	FALSE		HIV-		HIV-			Completed or cured	Pulmonary smear-negative	Pulmonary	NEW			1
46	8/26/2009	28	FEMALE	2009-01-14		2009	Positive	45-54	45-49	1	1	FALSE	YES	HIV+ not on ART	0	HIV+ not on ART	<200	<100	Completed or cured	Pulmonary smear-negative	Pulmonary	OTHER	<=50	1	0
25	6/26/2009		MALE	2009-01-06		2009	Negative	25-34	25-29		1	FALSE		HIV-		HIV-			Completed or cured	Pulmonary smear-positive	Pulmonary	NEW			1
49	8/15/2009		FEMALE	2009-01-13		2009	Negative	45-54	45-49		1	FALSE		HIV-		HIV-			Completed or cured	Pulmonary smear-positive	Pulmonary	RELAPSE			0
30	1/26/2010		FEMALE	2009-01-09		2009	Negative	25-34	30-34		1	FALSE		HIV-		HIV-			Completed or cured	Pulmonary smear-positive	Pulmonary	NEW			1
38	8/27/2009		MALE	2009-01-17		2009	Negative	35-44	35-39		1	FALSE		HIV-		HIV-			Completed or cured	Pulmonary smear-negative	Pulmonary	OTHER			0
21	4/8/2009	92	FEMALE	2009-01-16		2009	Positive	15-24	20-24	1	1	FALSE	NO	HIV+ not on ART	0	HIV+ not on ART	<200	<100	Defaulted	Pulmonary smear-positive	Pulmonary	NEW	51-100	0	1
20	6/30/2009		FEMALE	2009-01-13		2009	Negative	15-24	20-24		1	FALSE		HIV-		HIV-			Completed or cured	Pulmonary smear-positive	Pulmonary	NEW			1
19	2/25/2009	259	FEMALE	2009-01-22		2009	Positive	15-24	15-19	1	1	FALSE	NO	HIV+ not on ART	0	HIV+ not on ART	>=200	200-349	Not evaluated	Pulmonary smear-negative	Pulmonary	NEW	201-350	0	1
43	8/18/2009	297	MALE	2009-01-06		2009	Positive	35-44	40-44	1	1	FALSE	NO	HIV+ not on ART	0	HIV+ not on ART	>=200	200-349	Completed or cured	Pulmonary smear-negative	Pulmonary	RELAPSE	201-350	0	0
63	10/19/2009		MALE	2009-02-02		2009	Negative	55-64	60-64		1	FALSE		HIV-		HIV-			Completed or cured	Pulmonary smear-positive	Pulmonary	RELAPSE			0
41	10/21/2009	138	MALE	2009-04-17		2009	Positive	35-44	40-44	1	1	FALSE	NO	HIV+ not on ART	0	HIV+ not on ART	<200	100-199	Defaulted	Pulmonary smear-positive	Pulmonary	NEW	101-200	0	1
48	6/22/2009		MALE	2009-01-05		2009	Negative	45-54	45-49		1	FALSE		HIV-		HIV-			Completed or cured	Pulmonary smear-positive	Pulmonary	NEW			1
44	6/26/2009		MALE	2009-01-08		2009	Negative	35-44	40-44		1	FALSE		HIV-		HIV-			Completed or cured	Pulmonary smear-positive	Pulmonary	NEW			1
59	7/13/2009		FEMALE	2009-03-04		2009	Negative	55-64	55-59		1	FALSE		HIV-		HIV-			Defaulted	Pulmonary smear-negative	Pulmonary	OTHER			0
24	9/11/2009		FEMALE	2009-01-29		2009	Negative	15-24	20-24		1	FALSE		HIV-		HIV-			Completed or cured	Pulmonary smear-positive	Pulmonary	RELAPSE			0
42	9/8/2009	63	FEMALE	2009-03-24		2009	Positive	35-44	40-44	1	1	FALSE	NO	HIV+ not on ART	0	HIV+ not on ART	<200	<100	Completed or cured	Pulmonary smear-positive	Pulmonary	NEW	51-100	0	1
24	7/7/2009	125	FEMALE	2009-01-19		2009	Positive	15-24	20-24	1	1	FALSE		HIV+ not on ART	0	HIV+ not on ART	<200	100-199	Completed or cured	Pulmonary smear-negative	Pulmonary	NEW	101-200	0	1
30	7/2/2009		MALE	2009-01-15		2009	Negative	25-34	30-34		1	FALSE		HIV-		HIV-			Completed or cured	Pulmonary smear-positive	Pulmonary	NEW			1
41	7/28/2009	356	FEMALE	2009-04-07		2009	Positive	35-44	40-44	1	1	FALSE	NO	HIV+ not on ART	0	HIV+ not on ART	>=200	>=350	Moved or transferred	Pulmonary smear-positive	Pulmonary	NEW	351-500	0	1
33	4/9/2009	161	FEMALE	2009-01-30		2009	Positive	25-34	30-34	1	1	FALSE	NO	HIV+ not on ART	0	HIV+ not on ART	<200	100-199	Defaulted	Pulmonary smear-positive	Pulmonary	RELAPSE	101-200	0	0
35	6/26/2009	13	MALE	2009-01-08		2009	Positive	35-44	35-39	1	1	FALSE	YES	HIV+ not on ART	0	HIV+ not on ART	<200	<100	Completed or cured	Pulmonary smear-positive	Pulmonary	NEW	<=50	1	1
50	8/31/2009		FEMALE	2009-01-13		2009	Negative	45-54	50-54		1	FALSE		HIV-		HIV-			Completed or cured	Pulmonary smear-negative	Pulmonary	NEW			1
35	9/3/2009	133	FEMALE	2009-01-21		2009	Positive	35-44	35-39	1	1	FALSE		HIV+ not on ART	0	HIV+ not on ART	<200	100-199	Completed or cured	Pulmonary smear-positive	Pulmonary	RELAPSE	101-200	0	0
25	8/17/2009	187	FEMALE	2009-01-09		2009	Positive	25-34	25-29	1	1	FALSE	NO	HIV+ not on ART	0	HIV+ not on ART	<200	100-199	Completed or cured	Pulmonary smear-positive	Pulmonary	NEW	101-200	0	1
41	7/1/2009	207	MALE	2009-01-14		2009	Positive	35-44	40-44	1	1	FALSE	NO	HIV+ not on ART	0	HIV+ not on ART	>=200	200-349	Completed or cured	Pulmonary smear-negative	Pulmonary	NEW	201-350	0	1
55	7/8/2009		MALE	2009-01-13		2009	Negative	55-64	55-59		1	FALSE		HIV-		HIV-			Completed or cured	Pulmonary smear-positive	Pulmonary	NEW			1
40	8/3/2009		MALE	2009-02-13		2009	Negative	35-44	40-44		1	FALSE		HIV-		HIV-			Completed or cured	Pulmonary smear-positive	Pulmonary	NEW			1
18	1/23/2009		FEMALE	2009-01-13		2009	Negative	15-24	15-19		1	FALSE		HIV-		HIV-			Moved or transferred	Pulmonary smear-negative	Pulmonary	NEW			1
54	7/2/2009	7	FEMALE	2009-01-14		2009	Positive	45-54	50-54	1	1	FALSE	NO	HIV+ not on ART	0	HIV+ not on ART	<200	<100	Completed or cured	Pulmonary smear-negative	Pulmonary	NEW	<=50	0	1
47	7/2/2009		MALE	2009-01-15		2009	Negative	45-54	45-49		1	FALSE		HIV-		HIV-			Completed or cured	Pulmonary smear-positive	Pulmonary	NEW			1
46	8/24/2009		FEMALE	2009-01-12		2009	Negative	45-54	45-49		1	FALSE		HIV-		HIV-			Completed or cured	Pulmonary smear-negative	Pulmonary	OTHER			0
33	9/3/2009		FEMALE	2009-01-22		2009		25-34	30-34		0	FALSE							Completed or cured	Pulmonary smear-negative	Pulmonary	OTHER			0
38	4/19/2009		MALE	2009-03-27		2009		35-44	35-39		0	FALSE							Defaulted	Pulmonary smear-negative	Pulmonary	NEW			1
44	3/11/2010	420	FEMALE	2009-09-23		2009	Positive	35-44	40-44	1	1	FALSE	YES	HIV+ not on ART	0	HIV+ not on ART	>=200	>=350	Completed or cured	Extrapulmonary	Extrapulmonary	NEW	351-500	1	1
34	7/9/2009	238	MALE	2009-01-22		2009	Positive	25-34	30-34	1	1	FALSE	YES	HIV+ not on ART	0	HIV+ not on ART	>=200	200-349	Completed or cured	Pulmonary smear-negative	Pulmonary	NEW	201-350	1	1
52	8/30/2009		MALE	2009-01-09		2009	Negative	45-54	50-54		1	FALSE		HIV-		HIV-			Completed or cured	Pulmonary smear-negative	Pulmonary	OTHER			0
51	8/5/2009		MALE	2009-02-20		2009	Negative	45-54	50-54		1	FALSE		HIV-		HIV-			Completed or cured	Pulmonary smear-positive	Pulmonary	NEW			1
19	7/16/2009	450	FEMALE	2009-01-23		2009	Positive	15-24	15-19	1	1	FALSE	NO	HIV+ not on ART	0	HIV+ not on ART	>=200	>=350	Completed or cured	Pulmonary smear-negative	Pulmonary	NEW	351-500	0	1
56	7/24/2009		MALE	2009-01-29		2009	Negative	55-64	55-59		1	FALSE		HIV-		HIV-			Completed or cured	Pulmonary smear-positive	Pulmonary	NEW			1
50	9/12/2009	12	MALE	2009-02-23		2009	Positive	45-54	50-54	1	1	FALSE	YES	HIV+ not on ART	0	HIV+ not on ART	<200	<100	Completed or cured	Pulmonary smear-positive	Pulmonary	NEW	<=50	1	1
20	7/6/2009		MALE	2009-01-08		2009	Negative	15-24	20-24		1	FALSE		HIV-		HIV-			Completed or cured	Pulmonary smear-positive	Pulmonary	NEW			1
36	9/23/2009		FEMALE	2009-02-11		2009	Negative	35-44	35-39		1	FALSE		HIV-		HIV-			Completed or cured	Pulmonary smear-positive	Pulmonary	RELAPSE			0
45	7/10/2009	351	FEMALE	2009-01-07		2009	Positive	45-54	45-49	1	1	FALSE	NO	HIV+ not on ART	0	HIV+ not on ART	>=200	>=350	Defaulted	Pulmonary smear-negative	Pulmonary	OTHER	351-500	0	0
36	8/18/2009		MALE	2009-01-30		2009	Negative	35-44	35-39		1	FALSE		HIV-		HIV-			Defaulted	Pulmonary smear-positive	Pulmonary	RELAPSE			0
36	7/17/2009		MALE	2009-01-29		2009	Negative	35-44	35-39		1	FALSE		HIV-		HIV-			Completed or cured	Pulmonary smear-negative	Pulmonary	NEW			1
34	8/27/2009		MALE	2009-01-15		2009	Negative	25-34	30-34		1	FALSE		HIV-		HIV-			Completed or cured	Pulmonary smear-positive	Pulmonary	RE-TREATMENT AFTER DEFAULT			0
34	1/14/2010		FEMALE	2009-07-30		2009	Negative	25-34	30-34		1	FALSE		HIV-		HIV-			Completed or cured	Extrapulmonary	Extrapulmonary	NEW			1
60	11/30/2009		FEMALE	2009-06-08		2009	Negative	55-64	60-64		1	FALSE		HIV-		HIV-			Completed or cured	Extrapulmonary	Extrapulmonary	NEW			1
72	6/30/2009		FEMALE	2009-01-13		2009	Negative	>=65	70-74		1	FALSE		HIV-		HIV-			Died	Pulmonary smear-positive	Pulmonary	RELAPSE			0
27	8/12/2009	164	MALE	2009-01-19		2009	Positive	25-34	25-29	1	1	FALSE		HIV+ not on ART	0	HIV+ not on ART	<200	100-199	Completed or cured	Pulmonary smear-negative	Pulmonary	OTHER	101-200	0	0
27	9/15/2009	538	FEMALE	2009-04-01		2009	Positive	25-34	25-29	1	1	FALSE	NO	HIV+ not on ART	0	HIV+ not on ART	>=200	>=350	Completed or cured	Pulmonary smear-positive	Pulmonary	NEW	>500	0	1
45	6/24/2009		MALE	2009-01-05		2009		45-54	45-49		0	FALSE							Completed or cured	Pulmonary smear-negative	Pulmonary	NEW			1
34	8/18/2009		MALE	2009-01-07		2009	Negative	25-34	30-34		1	FALSE		HIV-		HIV-			Completed or cured	Pulmonary smear-negative	Pulmonary	OTHER			0
24	7/5/2009		FEMALE	2009-01-19		2009	Negative	15-24	20-24		1	FALSE		HIV-		HIV-			Completed or cured	Pulmonary smear-positive	Pulmonary	NEW			1
39	10/5/2009		MALE	2009-04-20		2009	Negative	35-44	35-39		1	FALSE		HIV-		HIV-			Completed or cured	Pulmonary smear-negative	Pulmonary	NEW			1
47	4/22/2009	51	MALE	2009-01-06		2009	Positive	45-54	45-49	1	1	FALSE	YES	HIV+ not on ART	0	HIV+ not on ART	<200	<100	Defaulted	Extrapulmonary	Extrapulmonary	NEW	51-100	1	1
32	11/24/2009		MALE	2009-04-15		2009	Negative	25-34	30-34		1	FALSE		HIV-		HIV-			Completed or cured	Pulmonary smear-negative	Pulmonary	OTHER			0
24	8/28/2009		MALE	2009-01-19		2009	Negative	15-24	20-24		1	FALSE		HIV-		HIV-			Completed or cured	Pulmonary smear-positive	Pulmonary	OTHER			0
22	7/27/2009		FEMALE	2009-02-04		2009	Negative	15-24	20-24		1	FALSE		HIV-		HIV-			Completed or cured	Extrapulmonary	Extrapulmonary	NEW			1
44	2/13/2009	58	MALE	2009-01-16		2009	Positive	35-44	40-44	1	1	TRUE	YES	HIV+ on ART		HIV+ on ART at TB Dx	<200	<100	Died	Extrapulmonary	Extrapulmonary	NEW	51-100		1
24	5/14/2009		FEMALE	2009-02-09		2009	Negative	15-24	20-24		1	FALSE		HIV-		HIV-			Defaulted	Pulmonary smear-negative	Pulmonary	RELAPSE			0
20	5/1/2009		MALE	2009-01-15		2009	Negative	15-24	20-24		1	FALSE		HIV-		HIV-			Defaulted	Pulmonary smear-positive	Pulmonary	RE-TREATMENT AFTER DEFAULT			0
32	8/12/2009		FEMALE	2009-02-25		2009	Positive	25-34	30-34		1	FALSE	NO	HIV+ not on ART	0	HIV+ not on ART			Completed or cured	Pulmonary smear-positive	Pulmonary	NEW		0	1
36	8/18/2009	29	MALE	2009-01-06		2009	Positive	35-44	35-39	1	1	FALSE	YES	HIV+ not on ART	0	HIV+ not on ART	<200	<100	Completed or cured	Pulmonary smear-negative	Pulmonary	OTHER	<=50	1	0
50	6/30/2009	247	FEMALE	2009-01-08		2009	Positive	45-54	50-54	1	1	FALSE	YES	HIV+ not on ART	0	HIV+ not on ART	>=200	200-349	Completed or cured	Pulmonary smear-negative	Pulmonary	NEW	201-350	1	1
36	7/2/2009	57	MALE	2009-01-07		2009	Positive	35-44	35-39	1	1	FALSE	YES	HIV+ not on ART	0	HIV+ not on ART	<200	<100	Completed or cured	Pulmonary smear-negative	Pulmonary	NEW	51-100	1	1
41	10/4/2009	189	FEMALE	2009-01-15		2009	Positive	35-44	40-44	1	1	TRUE	YES	HIV+ on ART		HIV+ on ART at TB Dx	<200	100-199	Completed or cured	Extrapulmonary	Extrapulmonary	NEW	101-200		1
18	7/14/2009	897	FEMALE	2009-01-15		2009	Positive	15-24	15-19	1	1	FALSE	NO	HIV+ not on ART	0	HIV+ not on ART	>=200	>=350	Completed or cured	Pulmonary smear-negative	Pulmonary	NEW	>500	0	1
42	9/11/2009		MALE	2009-03-23		2009	Negative	35-44	40-44		1	FALSE		HIV-		HIV-			Completed or cured	Pulmonary smear-positive	Pulmonary	NEW			1
18	7/21/2009		MALE	2009-01-13		2009	Negative	15-24	15-19		1	FALSE		HIV-		HIV-			Completed or cured	Pulmonary smear-positive	Pulmonary	NEW			1
33	6/30/2009	347	MALE	2009-01-05		2009	Positive	25-34	30-34	1	1	FALSE	NO	HIV+ not on ART	0	HIV+ not on ART	>=200	200-349	Completed or cured	Pulmonary smear-positive	Pulmonary	NEW	201-350	0	1
50	12/11/2009		MALE	2009-03-23		2009		45-54	50-54		0	FALSE							Completed or cured	Pulmonary smear-positive	Pulmonary	OTHER			0
30	8/4/2009	36	MALE	2009-02-18		2009	Positive	25-34	30-34	1	1	FALSE	NO	HIV+ not on ART	0	HIV+ not on ART	<200	<100	Completed or cured	Pulmonary smear-positive	Pulmonary	NEW	<=50	0	1
37	7/15/2009		MALE	2009-01-30		2009	Negative	35-44	35-39		1	FALSE		HIV-		HIV-			Completed or cured	Pulmonary smear-positive	Pulmonary	NEW			1
24	6/30/2009		FEMALE	2009-01-04		2009	Negative	15-24	20-24		1	FALSE		HIV-		HIV-			Completed or cured	Pulmonary smear-positive	Pulmonary	NEW			1
36	7/1/2009	120	MALE	2009-01-16		2009	Positive	35-44	35-39	1	1	FALSE	NO	HIV+ not on ART	0	HIV+ not on ART	<200	100-199	Completed or cured	Pulmonary smear-positive	Pulmonary	NEW	101-200	0	1
23	9/4/2009		MALE	2009-01-23		2009	Negative	15-24	20-24		1	FALSE		HIV-		HIV-			Completed or cured	Pulmonary smear-positive	Pulmonary	RELAPSE			0
46	8/21/2009		FEMALE	2009-01-09		2009	Negative	45-54	45-49		1	FALSE		HIV-		HIV-			Completed or cured	Pulmonary smear-negative	Pulmonary	OTHER			0
57	8/28/2009		MALE	2009-01-13		2009	Negative	55-64	55-59		1	FALSE		HIV-		HIV-			Completed or cured	Pulmonary smear-positive	Pulmonary	RELAPSE			0
32	7/15/2009	719	FEMALE	2009-01-16		2009	Positive	25-34	30-34	1	1	FALSE		HIV+ not on ART	0	HIV+ not on ART	>=200	>=350	Completed or cured	Pulmonary smear-negative	Pulmonary	NEW	>500	0	1
32	7/21/2009		MALE	2009-01-20		2009	Negative	25-34	30-34		1	FALSE		HIV-		HIV-			Completed or cured	Pulmonary smear-positive	Pulmonary	NEW			1
29	7/2/2009	6	FEMALE	2009-01-15		2009	Positive	25-34	25-29	1	1	FALSE	NO	HIV+ not on ART	0	HIV+ not on ART	<200	<100	Completed or cured	Pulmonary smear-negative	Pulmonary	NEW	<=50	0	1
40	6/23/2009		FEMALE	2009-01-02		2009	Positive	35-44	40-44		1	FALSE		HIV+ not on ART	0	HIV+ not on ART			Completed or cured	Pulmonary smear-negative	Pulmonary	NEW		0	1
21	8/25/2009		FEMALE	2009-03-10		2009	Negative	15-24	20-24		1	FALSE		HIV-		HIV-			Completed or cured	Pulmonary smear-negative	Pulmonary	NEW			1
56	7/30/2009		MALE	2009-01-28		2009	Negative	55-64	55-59		1	FALSE		HIV-		HIV-			Completed or cured	Pulmonary smear-positive	Pulmonary	NEW			1
39	9/16/2009	278	MALE	2009-01-07		2009	Positive	35-44	35-39	1	1	FALSE	YES	HIV+ not on ART	0	HIV+ not on ART	>=200	200-349	Completed or cured	Pulmonary smear-negative	Pulmonary	RE-TREATMENT AFTER DEFAULT	201-350	1	0
52	6/26/2009	66	MALE	2009-01-08		2009	Positive	45-54	50-54	1	1	FALSE	NO	HIV+ not on ART	0	HIV+ not on ART	<200	<100	Completed or cured	Extrapulmonary	Extrapulmonary	NEW	51-100	0	1
27	7/8/2009	275	MALE	2009-01-09		2009	Positive	25-34	25-29	1	1	FALSE	YES	HIV+ not on ART	0	HIV+ not on ART	>=200	200-349	Completed or cured	Pulmonary smear-positive	Pulmonary	NEW	201-350	1	1
60	1/15/2010		FEMALE	2009-07-30		2009		55-64	60-64		0	FALSE							Completed or cured	Pulmonary smear-positive	Pulmonary	NEW			1
43	8/27/2009	320	MALE	2009-01-15		2009	Positive	35-44	40-44	1	1	FALSE	NO	HIV+ not on ART	0	HIV+ not on ART	>=200	200-349	Completed or cured	Pulmonary smear-negative	Pulmonary	RELAPSE	201-350	0	0
36	9/7/2009	426	FEMALE	2009-01-16		2009	Positive	35-44	35-39	1	1	FALSE	NO	HIV+ not on ART	0	HIV+ not on ART	>=200	>=350	Completed or cured	Pulmonary smear-positive	Pulmonary	OTHER	351-500	0	0
35	6/22/2009	172	FEMALE	2009-01-06		2009	Positive	35-44	35-39	1	1	FALSE	YES	HIV+ not on ART	0	HIV+ not on ART	<200	100-199	Completed or cured	Pulmonary smear-positive	Pulmonary	NEW	101-200	1	1
33	7/1/2009		FEMALE	2009-01-14		2009	Negative	25-34	30-34		1	FALSE		HIV-		HIV-			Completed or cured	Pulmonary smear-positive	Pulmonary	NEW			1
39	10/29/2009		FEMALE	2009-05-12		2009	Negative	35-44	35-39		1	FALSE		HIV-		HIV-			Completed or cured	Pulmonary smear-positive	Pulmonary	NEW			1
29	10/8/2009		MALE	2009-04-23		2009	Negative	25-34	25-29		1	FALSE		HIV-		HIV-			Completed or cured	Extrapulmonary	Extrapulmonary	NEW			1
33	6/30/2009		MALE	2009-01-14		2009	Negative	25-34	30-34		1	FALSE		HIV-		HIV-			Completed or cured	Pulmonary smear-positive	Pulmonary	NEW			1
35	7/6/2009		FEMALE	2009-01-20		2009	Negative	35-44	35-39		1	FALSE		HIV-		HIV-			Completed or cured	Pulmonary smear-positive	Pulmonary	NEW			1
40	9/16/2009		FEMALE	2009-04-01		2009	Negative	35-44	40-44		1	FALSE		HIV-		HIV-			Completed or cured	Pulmonary smear-positive	Pulmonary	NEW			1
46	8/21/2009	311	FEMALE	2009-01-08		2009	Positive	45-54	45-49	1	1	FALSE	NO	HIV+ not on ART	0	HIV+ not on ART	>=200	200-349	Completed or cured	Pulmonary smear-negative	Pulmonary	OTHER	201-350	0	0
34	12/1/2009		FEMALE	2009-04-21		2009	Negative	25-34	30-34		1	FALSE		HIV-		HIV-			Completed or cured	Pulmonary smear-positive	Pulmonary	RE-TREATMENT AFTER FAILURE			0
40	9/1/2009	15	MALE	2009-03-18		2009	Positive	35-44	40-44	1	1	FALSE	YES	HIV+ not on ART	0	HIV+ not on ART	<200	<100	Completed or cured	Pulmonary smear-negative	Pulmonary	NEW	<=50	1	1
38	9/6/2009		FEMALE	2009-01-22		2009		35-44	35-39		0	FALSE							Completed or cured	Pulmonary smear-positive	Pulmonary	OTHER			0
39	1/4/2010	781	FEMALE	2009-07-20		2009	Positive	35-44	35-39	1	1	FALSE	YES	HIV+ not on ART	0	HIV+ not on ART	>=200	>=350	Completed or cured	Pulmonary smear-negative	Pulmonary	NEW	>500	1	1
24	3/16/2009		MALE	2009-01-06		2009	Negative	15-24	20-24		1	FALSE		HIV-		HIV-			Defaulted	Pulmonary smear-positive	Pulmonary	NEW			1
33	9/9/2009	116	MALE	2009-03-25		2009	Positive	25-34	30-34	1	1	FALSE	NO	HIV+ not on ART	0	HIV+ not on ART	<200	100-199	Completed or cured	Pulmonary smear-negative	Pulmonary	NEW	101-200	0	1
36	8/31/2009	68	FEMALE	2009-01-08		2009	Positive	35-44	35-39	1	1	TRUE	YES	HIV+ on ART		HIV+ on ART at TB Dx	<200	<100	Completed or cured	Pulmonary smear-negative	Pulmonary	NEW	51-100		1
32	1/18/2009	4	FEMALE	2009-01-15		2009	Positive	25-34	30-34	1	1	FALSE	NO	HIV+ not on ART	0	HIV+ not on ART	<200	<100	Died	Pulmonary smear-negative	Pulmonary	OTHER	<=50	0	0
34	9/28/2009		MALE	2009-02-12		2009	Positive	25-34	30-34		1	FALSE		HIV+ not on ART	0	HIV+ not on ART			Completed or cured	Pulmonary smear-positive	Pulmonary	RE-TREATMENT AFTER FAILURE		0	0
27	8/10/2009		FEMALE	2009-02-18		2009	Negative	25-34	25-29		1	FALSE		HIV-		HIV-			Completed or cured	Pulmonary smear-positive	Pulmonary	NEW			1
37	8/26/2009	200	MALE	2009-01-05		2009	Positive	35-44	35-39	1	1	FALSE	NO	HIV+ not on ART	0	HIV+ not on ART	>=200	200-349	Moved or transferred	Pulmonary smear-positive	Pulmonary	RE-TREATMENT AFTER DEFAULT	101-200	0	0
26	8/6/2009	329	FEMALE	2009-01-06		2009	Positive	25-34	25-29	1	1	FALSE	NO	HIV+ not on ART	0	HIV+ not on ART	>=200	200-349	Completed or cured	Pulmonary smear-negative	Pulmonary	NEW	201-350	0	1
74	9/29/2009		FEMALE	2009-01-12		2009	Negative	>=65	70-74		1	FALSE		HIV-		HIV-			Completed or cured	Pulmonary smear-negative	Pulmonary	OTHER			0
27	5/15/2009	36	MALE	2009-01-13		2009	Positive	25-34	25-29	1	1	FALSE	NO	HIV+ not on ART	0	HIV+ not on ART	<200	<100	Moved or transferred	Pulmonary smear-negative	Pulmonary	NEW	<=50	0	1
40	1/13/2009	27	MALE	2009-01-12		2009	Positive	35-44	40-44	1	1	FALSE	NO	HIV+ not on ART	0	HIV+ not on ART	<200	<100	Moved or transferred	Pulmonary smear-positive	Pulmonary	NEW	<=50	0	1
27	11/4/2009		FEMALE	2009-05-18		2009	Negative	25-34	25-29		1	FALSE		HIV-		HIV-			Completed or cured	Pulmonary smear-positive	Pulmonary	NEW			1
32	6/19/2009		MALE	2009-01-05		2009		25-34	30-34		0	FALSE							Defaulted	Extrapulmonary	Extrapulmonary	NEW			1
19	7/6/2009		FEMALE	2009-01-19		2009	Negative	15-24	15-19		1	FALSE		HIV-		HIV-			Completed or cured	Pulmonary smear-positive	Pulmonary	NEW			1
37	8/12/2009		MALE	2009-02-24		2009	Negative	35-44	35-39		1	FALSE		HIV-		HIV-			Completed or cured	Pulmonary smear-positive	Pulmonary	NEW			1
56	6/20/2009	838	FEMALE	2009-01-09		2009	Positive	55-64	55-59	1	1	FALSE	NO	HIV+ not on ART	0	HIV+ not on ART	>=200	>=350	Completed or cured	Pulmonary smear-negative	Pulmonary	NEW	>500	0	1
24	4/9/2009	49	FEMALE	2009-01-09		2009	Positive	15-24	20-24	1	1	FALSE	NO	HIV+ not on ART	0	HIV+ not on ART	<200	<100	Defaulted	Pulmonary smear-negative	Pulmonary	OTHER	<=50	0	0
49	7/12/2009		MALE	2009-01-26		2009		45-54	45-49		0	FALSE							Completed or cured	Pulmonary smear-negative	Pulmonary	NEW			1
26	8/26/2009		FEMALE	2009-01-13		2009	Negative	25-34	25-29		1	FALSE		HIV-		HIV-			Completed or cured	Pulmonary smear-positive	Pulmonary	OTHER			0
48	7/10/2009		MALE	2009-01-13		2009	Negative	45-54	45-49		1	FALSE		HIV-		HIV-			Completed or cured	Pulmonary smear-positive	Pulmonary	NEW			1
25	8/14/2009		FEMALE	2009-02-05		2009	Positive	25-34	25-29		1	FALSE	NO	HIV+ not on ART	0	HIV+ not on ART			Completed or cured	Extrapulmonary	Extrapulmonary	NEW		0	1
38	6/27/2009	160	FEMALE	2009-01-08		2009	Positive	35-44	35-39	1	1	FALSE		HIV+ not on ART	0	HIV+ not on ART	<200	100-199	Completed or cured	Pulmonary smear-negative	Pulmonary	NEW	101-200	0	1
39	10/5/2009		MALE	2009-01-09		2009	Negative	35-44	35-39		1	FALSE		HIV-		HIV-			Completed or cured	Pulmonary smear-positive	Pulmonary	NEW			1
56	8/27/2009		FEMALE	2009-01-16		2009	Negative	55-64	55-59		1	FALSE		HIV-		HIV-			Completed or cured	Pulmonary smear-positive	Pulmonary	RELAPSE			0
31	6/30/2009		FEMALE	2009-01-12		2009	Negative	25-34	30-34		1	FALSE		HIV-		HIV-			Completed or cured	Pulmonary smear-positive	Pulmonary	NEW			1
23	7/2/2009	241	FEMALE	2009-01-15		2009	Positive	15-24	20-24	1	1	FALSE	NO	HIV+ not on ART	0	HIV+ not on ART	>=200	200-349	Completed or cured	Pulmonary smear-negative	Pulmonary	NEW	201-350	0	1
22	7/2/2009		MALE	2009-01-16		2009	Negative	15-24	20-24		1	FALSE		HIV-		HIV-			Completed or cured	Pulmonary smear-positive	Pulmonary	NEW			1
32	10/22/2009	159	MALE	2009-05-05		2009	Positive	25-34	30-34	1	1	FALSE		HIV+ not on ART	0	HIV+ not on ART	<200	100-199	Completed or cured	Pulmonary smear-negative	Pulmonary	NEW	101-200	0	1
21	7/1/2009		FEMALE	2009-01-15		2009	Negative	15-24	20-24		1	FALSE		HIV-		HIV-			Completed or cured	Pulmonary smear-positive	Pulmonary	NEW			1
35	7/15/2009		MALE	2009-01-22		2009	Negative	35-44	35-39		1	FALSE		HIV-		HIV-			Completed or cured	Pulmonary smear-positive	Pulmonary	NEW			1
52	3/25/2009		MALE	2009-01-08		2009	Negative	45-54	50-54		1	FALSE		HIV-		HIV-			Moved or transferred	Pulmonary smear-negative	Pulmonary	NEW			1
56	6/26/2009	7	MALE	2009-01-16		2009	Positive	55-64	55-59	1	1	FALSE	NO	HIV+ not on ART	0	HIV+ not on ART	<200	<100	Completed or cured	Extrapulmonary	Extrapulmonary	NEW	<=50	0	1
44	7/1/2009		FEMALE	2009-01-14		2009	Negative	35-44	40-44		1	FALSE		HIV-		HIV-			Completed or cured	Pulmonary smear-positive	Pulmonary	NEW			1
34	8/15/2009		FEMALE	2009-01-30		2009	Negative	25-34	30-34		1	FALSE		HIV-		HIV-			Completed or cured	Pulmonary smear-negative	Pulmonary	NEW			1
39	9/2/2009		FEMALE	2009-01-22		2009	Negative	35-44	35-39		1	FALSE		HIV-		HIV-			Completed or cured	Pulmonary smear-negative	Pulmonary	OTHER			0
42	11/17/2009		FEMALE	2009-04-07		2009	Negative	35-44	40-44		1	FALSE		HIV-		HIV-			Completed or cured	Pulmonary smear-negative	Pulmonary	RE-TREATMENT AFTER DEFAULT			0
39	11/13/2009		MALE	2009-04-02		2009	Negative	35-44	35-39		1	FALSE		HIV-		HIV-			Completed or cured	Pulmonary smear-positive	Pulmonary	RELAPSE			0
43	9/21/2009		FEMALE	2009-01-08		2009	Negative	35-44	40-44		1	FALSE		HIV-		HIV-			Completed or cured	Pulmonary smear-positive	Pulmonary	RELAPSE			0
47	10/3/2009		FEMALE	2009-01-22		2009	Negative	45-54	45-49		1	FALSE		HIV-		HIV-			Completed or cured	Pulmonary smear-positive	Pulmonary	NEW			1
36	8/10/2009	132	MALE	2009-02-23		2009	Positive	35-44	35-39	1	1	FALSE		HIV+ not on ART	0	HIV+ not on ART	<200	100-199	Completed or cured	Pulmonary smear-negative	Pulmonary	NEW	101-200	0	1
53	7/2/2009		FEMALE	2009-01-16		2009	Negative	45-54	50-54		1	FALSE		HIV-		HIV-			Completed or cured	Pulmonary smear-positive	Pulmonary	NEW			1
45	6/22/2009		FEMALE	2009-01-06		2009	Negative	45-54	45-49		1	FALSE		HIV-		HIV-			Completed or cured	Pulmonary smear-negative	Pulmonary	NEW			1
52	9/3/2009	172	FEMALE	2009-01-09		2009	Positive	45-54	50-54	1	1	FALSE	YES	HIV+ not on ART	0	HIV+ not on ART	<200	100-199	Completed or cured	Pulmonary smear-negative	Pulmonary	OTHER	101-200	1	0
29	7/2/2009		MALE	2009-01-15		2009	Negative	25-34	25-29		1	FALSE		HIV-		HIV-			Completed or cured	Pulmonary smear-positive	Pulmonary	NEW			1
43	4/28/2009		MALE	2009-01-09		2009	Negative	35-44	40-44		1	FALSE		HIV-		HIV-			Died	Pulmonary smear-positive	Pulmonary	RELAPSE			0
34	7/3/2009	249	FEMALE	2009-01-15		2009	Positive	25-34	30-34	1	1	TRUE	YES	HIV+ on ART		HIV+ on ART at TB Dx	>=200	200-349	Completed or cured	Pulmonary smear-positive	Pulmonary	NEW	201-350		1
57	8/27/2009		FEMALE	2009-01-03		2009	Negative	55-64	55-59		1	FALSE		HIV-		HIV-			Completed or cured	Pulmonary smear-negative	Pulmonary	OTHER			0
21	7/8/2009		MALE	2009-01-23		2009	Negative	15-24	20-24		1	FALSE		HIV-		HIV-			Completed or cured	Pulmonary smear-positive	Pulmonary	NEW			1
29	10/29/2009		FEMALE	2009-05-11		2009	Negative	25-34	25-29		1	FALSE		HIV-		HIV-			Completed or cured	Extrapulmonary	Extrapulmonary	NEW			1
19	7/8/2009		FEMALE	2009-01-13		2009	Negative	15-24	15-19		1	FALSE		HIV-		HIV-			Completed or cured	Pulmonary smear-positive	Pulmonary	NEW			1
32	9/16/2009	474	FEMALE	2009-01-20		2009	Positive	25-34	30-34	1	1	FALSE	NO	HIV+ not on ART	0	HIV+ not on ART	>=200	>=350	Completed or cured	Pulmonary smear-positive	Pulmonary	NEW	351-500	0	1
37	8/12/2009		FEMALE	2009-02-25		2009	Negative	35-44	35-39		1	FALSE		HIV-		HIV-			Completed or cured	Pulmonary smear-positive	Pulmonary	NEW			1
23	7/31/2009		MALE	2009-01-23		2009	Negative	15-24	20-24		1	FALSE		HIV-		HIV-			Completed or cured	Pulmonary smear-positive	Pulmonary	NEW			1
31	10/22/2009		FEMALE	2009-03-27		2009	Positive	25-34	30-34		1	FALSE		HIV+ not on ART	0	HIV+ not on ART			Completed or cured	Pulmonary smear-positive	Pulmonary	NEW		0	1
39	11/2/2009		MALE	2009-05-18		2009	Negative	35-44	35-39		1	FALSE		HIV-		HIV-			Completed or cured	Pulmonary smear-positive	Pulmonary	NEW			1
39	7/22/2009		MALE	2009-02-21		2009	Negative	35-44	35-39		1	FALSE		HIV-		HIV-			Completed or cured	Pulmonary smear-positive	Pulmonary	NEW			1
41	8/19/2009		FEMALE	2009-01-07		2009	Negative	35-44	40-44		1	FALSE		HIV-		HIV-			Completed or cured	Pulmonary smear-negative	Pulmonary	RELAPSE			0
20	5/29/2009		MALE	2009-01-30		2009	Negative	15-24	20-24		1	FALSE		HIV-		HIV-			Defaulted	Pulmonary smear-positive	Pulmonary	NEW			1
53	7/13/2009	106	FEMALE	2009-01-23		2009	Positive	45-54	50-54	1	1	FALSE	YES	HIV+ not on ART	0	HIV+ not on ART	<200	100-199	Completed or cured	Pulmonary smear-negative	Pulmonary	NEW	101-200	1	1
19	9/29/2009		MALE	2009-03-18		2009	Negative	15-24	15-19		1	FALSE		HIV-		HIV-			Completed or cured	Pulmonary smear-positive	Pulmonary	NEW			1
46	9/29/2009		MALE	2009-01-06		2009	Negative	45-54	45-49		1	FALSE		HIV-		HIV-			Completed or cured	Pulmonary smear-positive	Pulmonary	OTHER			0
52	9/14/2009		MALE	2009-01-23		2009	Negative	45-54	50-54		1	FALSE		HIV-		HIV-			Completed or cured	Pulmonary smear-negative	Pulmonary	OTHER			0
22	8/28/2009	476	MALE	2009-01-16		2009	Positive	15-24	20-24	1	1	TRUE	YES	HIV+ on ART		HIV+ on ART at TB Dx	>=200	>=350	Completed or cured	Pulmonary smear-positive	Pulmonary	OTHER	351-500		0
39	6/23/2009		MALE	2009-01-06		2009	Negative	35-44	35-39		1	FALSE		HIV-		HIV-			Completed or cured	Pulmonary smear-positive	Pulmonary	NEW			1
25	5/5/2009		MALE	2009-01-20		2009	Positive	25-34	25-29		1	FALSE	NO	HIV+ not on ART	0	HIV+ not on ART			Defaulted	Pulmonary smear-positive	Pulmonary	NEW		0	1
24	11/3/2009		MALE	2009-05-18		2009	Negative	15-24	20-24		1	FALSE		HIV-		HIV-			Completed or cured	Pulmonary smear-positive	Pulmonary	NEW			1
54	7/3/2009		MALE	2009-01-16		2009	Negative	45-54	50-54		1	FALSE		HIV-		HIV-			Completed or cured	Pulmonary smear-positive	Pulmonary	NEW			1
43	7/13/2009		FEMALE	2009-01-26		2009	Negative	35-44	40-44		1	FALSE		HIV-		HIV-			Completed or cured	Pulmonary smear-positive	Pulmonary	NEW			1
46	9/14/2009		FEMALE	2009-01-22		2009	Negative	45-54	45-49		1	FALSE		HIV-		HIV-			Completed or cured	Pulmonary smear-negative	Pulmonary	NEW			1
35	6/26/2009		MALE	2009-01-08		2009	Positive	35-44	35-39		1	FALSE	YES	HIV+ not on ART	0	HIV+ not on ART			Completed or cured	Pulmonary smear-positive	Pulmonary	NEW		1	1
46	7/22/2009		FEMALE	2009-02-04		2009		45-54	45-49		0	FALSE							Completed or cured	Pulmonary smear-positive	Pulmonary	NEW			1
44	8/26/2009		FEMALE	2009-01-19		2009	Negative	35-44	40-44		1	FALSE		HIV-		HIV-			Completed or cured	Extrapulmonary	Extrapulmonary	OTHER			0
52	8/4/2009		FEMALE	2009-02-17		2009	Negative	45-54	50-54		1	FALSE		HIV-		HIV-			Completed or cured	Pulmonary smear-positive	Pulmonary	NEW			1
23	8/30/2009		MALE	2009-01-16		2009	Negative	15-24	20-24		1	FALSE		HIV-		HIV-			Completed or cured	Pulmonary smear-positive	Pulmonary	RELAPSE			0
40	8/19/2009	248	MALE	2009-01-08		2009	Positive	35-44	40-44	1	1	FALSE	NO	HIV+ not on ART	0	HIV+ not on ART	>=200	200-349	Completed or cured	Pulmonary smear-negative	Pulmonary	OTHER	201-350	0	0
60	1/8/2010		FEMALE	2009-07-20		2009	Negative	55-64	60-64		1	FALSE		HIV-		HIV-			Completed or cured	Pulmonary smear-negative	Pulmonary	NEW			1
39	1/20/2010	23	MALE	2009-01-23		2009	Positive	35-44	35-39	1	1	FALSE	YES	HIV+ not on ART	0	HIV+ not on ART	<200	<100	Completed or cured	Pulmonary smear-negative	Pulmonary	OTHER	<=50	1	0
31	10/27/2009		MALE	2009-05-11		2009	Negative	25-34	30-34		1	FALSE		HIV-		HIV-			Completed or cured	Pulmonary smear-negative	Pulmonary	NEW			1
20	7/2/2009		MALE	2009-01-15		2009	Negative	15-24	20-24		1	FALSE		HIV-		HIV-			Completed or cured	Pulmonary smear-positive	Pulmonary	NEW			1
52	8/27/2009		MALE	2009-01-06		2009	Negative	45-54	50-54		1	FALSE		HIV-		HIV-			Completed or cured	Pulmonary smear-negative	Pulmonary	OTHER			0
21	6/30/2009	349	FEMALE	2009-01-12		2009	Positive	15-24	20-24	1	1	FALSE	NO	HIV+ not on ART	0	HIV+ not on ART	>=200	200-349	Completed or cured	Pulmonary smear-negative	Pulmonary	NEW	201-350	0	1
41	7/6/2009		MALE	2009-01-20		2009	Negative	35-44	40-44		1	FALSE		HIV-		HIV-			Completed or cured	Pulmonary smear-positive	Pulmonary	NEW			1
46	9/18/2009		MALE	2009-02-06		2009		45-54	45-49		0	FALSE							Completed or cured	Pulmonary smear-negative	Pulmonary	OTHER			0
35	9/18/2009	49	FEMALE	2009-02-03		2009	Positive	35-44	35-39	1	1	FALSE	YES	HIV+ not on ART	0	HIV+ not on ART	<200	<100	Completed or cured	Pulmonary smear-negative	Pulmonary	OTHER	<=50	1	0
39	8/7/2009	41	FEMALE	2009-01-28		2009	Positive	35-44	35-39	1	1	FALSE	NO	HIV+ not on ART	0	HIV+ not on ART	<200	<100	Completed or cured	Extrapulmonary	Extrapulmonary	NEW	<=50	0	1
47	6/24/2009	176	MALE	2009-01-08		2009	Positive	45-54	45-49	1	1	FALSE	NO	HIV+ not on ART	0	HIV+ not on ART	<200	100-199	Completed or cured	Pulmonary smear-negative	Pulmonary	NEW	101-200	0	1
31	11/29/2009	391	MALE	2009-06-01		2009	Positive	25-34	30-34	1	1	FALSE	NO	HIV+ not on ART	0	HIV+ not on ART	>=200	>=350	Completed or cured	Pulmonary smear-positive	Pulmonary	NEW	351-500	0	1
47	10/12/2009		MALE	2009-03-02		2009	Negative	45-54	45-49		1	FALSE		HIV-		HIV-			Completed or cured	Pulmonary smear-positive	Pulmonary	RELAPSE			0
28	8/28/2009	227	FEMALE	2009-01-16		2009	Positive	25-34	25-29	1	1	FALSE	NO	HIV+ not on ART	0	HIV+ not on ART	>=200	200-349	Completed or cured	Pulmonary smear-positive	Pulmonary	RELAPSE	201-350	0	0
43	6/7/2009		FEMALE	2009-01-15		2009		35-44	40-44		0	FALSE							Defaulted	Pulmonary smear-positive	Pulmonary	RELAPSE			0
42	7/5/2009		MALE	2009-01-15		2009	Negative	35-44	40-44		1	FALSE		HIV-		HIV-			Completed or cured	Pulmonary smear-positive	Pulmonary	NEW			1
41	1/28/2010		MALE	2009-05-18		2009	Negative	35-44	40-44		1	FALSE		HIV-		HIV-			Completed or cured	Pulmonary smear-positive	Pulmonary	RELAPSE			0
25	7/31/2009		MALE	2009-03-22		2009	Negative	25-34	25-29		1	FALSE		HIV-		HIV-			Defaulted	Pulmonary smear-negative	Pulmonary	NEW			1
19	7/11/2009		MALE	2009-01-26		2009		15-24	15-19		0	FALSE							Completed or cured	Pulmonary smear-positive	Pulmonary	NEW			1
34	10/15/2009		FEMALE	2009-04-06		2009	Negative	25-34	30-34		1	FALSE		HIV-		HIV-			Completed or cured	Extrapulmonary	Extrapulmonary	NEW			1
39	10/26/2009	176	MALE	2009-05-11		2009	Positive	35-44	35-39	1	1	FALSE	NO	HIV+ not on ART	0	HIV+ not on ART	<200	100-199	Completed or cured	Extrapulmonary	Extrapulmonary	NEW	101-200	0	1
26	6/9/2009		FEMALE	2009-02-02		2009	Negative	25-34	25-29		1	FALSE		HIV-		HIV-			Moved or transferred	Extrapulmonary	Extrapulmonary	NEW			1
22	7/7/2009	345	FEMALE	2009-01-19		2009	Positive	15-24	20-24	1	1	FALSE	NO	HIV+ not on ART	0	HIV+ not on ART	>=200	200-349	Completed or cured	Pulmonary smear-positive	Pulmonary	NEW	201-350	0	1
26	11/12/2009	349	FEMALE	2009-03-17		2009	Positive	25-34	25-29	1	1	FALSE		HIV+ not on ART	0	HIV+ not on ART	>=200	200-349	Completed or cured	Pulmonary smear-negative	Pulmonary	NEW	201-350	0	1
32			MALE	2010-01-06		2010		25-34	30-34		0	FALSE							Not evaluated	Pulmonary smear-negative	Pulmonary	NEW			1
39	9/23/2009		MALE	2009-01-23		2009	Negative	35-44	35-39		1	FALSE		HIV-		HIV-			Completed or cured	Pulmonary smear-positive	Pulmonary	NEW			1
37	9/9/2009		FEMALE	2009-03-26		2009	Negative	35-44	35-39		1	FALSE		HIV-		HIV-			Completed or cured	Pulmonary smear-negative	Pulmonary	NEW			1
37	8/26/2009		FEMALE	2009-02-25		2009	Negative	35-44	35-39		1	FALSE		HIV-		HIV-			Completed or cured	Extrapulmonary	Extrapulmonary	NEW			1
52	6/24/2009		MALE	2009-01-08		2009		45-54	50-54		0	FALSE							Completed or cured	Pulmonary smear-negative	Pulmonary	NEW			1
53	10/8/2009		MALE	2009-01-21		2009	Negative	45-54	50-54		1	FALSE		HIV-		HIV-			Completed or cured	Pulmonary smear-negative	Pulmonary	NEW			1
27	7/24/2009		MALE	2009-01-07		2009	Negative	25-34	25-29		1	FALSE		HIV-		HIV-			Completed or cured	Pulmonary smear-positive	Pulmonary	NEW			1
60	1/20/2009		MALE	2009-01-16		2009		55-64	60-64		0	FALSE							Died	Pulmonary smear-positive	Pulmonary	OTHER			0
27	4/24/2009		MALE	2009-01-15		2009		25-34	25-29		0	FALSE							Defaulted	Extrapulmonary	Extrapulmonary	NEW			1
47	9/2/2009		MALE	2009-01-20		2009	Negative	45-54	45-49		1	FALSE		HIV-		HIV-			Completed or cured	Pulmonary smear-positive	Pulmonary	OTHER			0
33	9/15/2009	249	FEMALE	2009-01-22		2009	Positive	25-34	30-34	1	1	FALSE	NO	HIV+ not on ART	0	HIV+ not on ART	>=200	200-349	Completed or cured	Pulmonary smear-positive	Pulmonary	OTHER	201-350	0	0
30	6/25/2009		FEMALE	2009-01-06		2009	Negative	25-34	30-34		1	FALSE		HIV-		HIV-			Completed or cured	Extrapulmonary	Extrapulmonary	NEW			1
29	4/23/2010	94	FEMALE	2009-08-17		2009	Positive	25-34	25-29	1	1	FALSE	YES	HIV+ not on ART	0	HIV+ not on ART	<200	<100	Completed or cured	Pulmonary smear-positive	Pulmonary	RELAPSE	51-100	1	0
36	8/17/2009		FEMALE	2009-01-05		2009	Negative	35-44	35-39		1	FALSE		HIV-		HIV-			Completed or cured	Pulmonary smear-positive	Pulmonary	RELAPSE			0
29	7/13/2009	223	MALE	2009-01-26		2009	Positive	25-34	25-29	1	1	FALSE	NO	HIV+ not on ART	0	HIV+ not on ART	>=200	200-349	Completed or cured	Pulmonary smear-positive	Pulmonary	NEW	201-350	0	1
57	7/6/2009		MALE	2009-01-15		2009	Negative	55-64	55-59		1	FALSE		HIV-		HIV-			Completed or cured	Pulmonary smear-positive	Pulmonary	NEW			1
54	4/30/2009		MALE	2009-02-19		2009	Negative	45-54	50-54		1	FALSE		HIV-		HIV-			Died	Pulmonary smear-positive	Pulmonary	RELAPSE			0
28	9/15/2009		FEMALE	2009-02-26		2009	Negative	25-34	25-29		1	FALSE		HIV-		HIV-			Completed or cured	Pulmonary smear-positive	Pulmonary	NEW			1
29	6/25/2009	214	MALE	2009-01-08		2009	Positive	25-34	25-29	1	1	FALSE	YES	HIV+ not on ART	0	HIV+ not on ART	>=200	200-349	Completed or cured	Pulmonary smear-positive	Pulmonary	NEW	201-350	1	1
28	6/30/2009	477	FEMALE	2009-01-09		2009	Positive	25-34	25-29	1	1	FALSE	NO	HIV+ not on ART	0	HIV+ not on ART	>=200	>=350	Completed or cured	Pulmonary smear-negative	Pulmonary	NEW	351-500	0	1
21	7/31/2009	328	MALE	2009-01-23		2009	Positive	15-24	20-24	1	1	FALSE		HIV+ not on ART	0	HIV+ not on ART	>=200	200-349	Completed or cured	Pulmonary smear-positive	Pulmonary	NEW	201-350	0	1
44	8/28/2009		MALE	2009-01-16		2009	Negative	35-44	40-44		1	FALSE		HIV-		HIV-			Completed or cured	Pulmonary smear-positive	Pulmonary	RELAPSE			0
35	8/14/2009		FEMALE	2009-02-03		2009	Negative	35-44	35-39		1	FALSE		HIV-		HIV-			Failed	Pulmonary smear-positive	Pulmonary	NEW			1
18	7/15/2009		FEMALE	2009-01-16		2009	Negative	15-24	15-19		1	FALSE		HIV-		HIV-			Completed or cured	Pulmonary smear-negative	Pulmonary	NEW			1
56	8/19/2009		FEMALE	2009-03-03		2009		55-64	55-59		0	FALSE							Completed or cured	Pulmonary smear-positive	Pulmonary	NEW			1
34	4/4/2009	66	MALE	2009-01-11		2009	Positive	25-34	30-34	1	1	FALSE	NO	HIV+ not on ART	0	HIV+ not on ART	<200	<100	Died	Pulmonary smear-positive	Pulmonary	RELAPSE	51-100	0	0
40	8/3/2009		MALE	2009-02-16		2009	Negative	35-44	40-44		1	FALSE		HIV-		HIV-			Completed or cured	Pulmonary smear-positive	Pulmonary	NEW			1
25	11/8/2009		MALE	2009-05-22		2009	Negative	25-34	25-29		1	FALSE		HIV-		HIV-			Completed or cured	Pulmonary smear-negative	Pulmonary	NEW			1
34	8/24/2009	625	FEMALE	2009-01-16		2009	Positive	25-34	30-34	1	1	FALSE	NO	HIV+ not on ART	0	HIV+ not on ART	>=200	>=350	Completed or cured	Extrapulmonary	Extrapulmonary	OTHER	>500	0	0
39	1/12/2010		MALE	2009-05-25		2009	Negative	35-44	35-39		1	FALSE		HIV-		HIV-			Completed or cured	Pulmonary smear-positive	Pulmonary	RELAPSE			0
34	2/9/2009		MALE	2009-01-16		2009	Negative	25-34	30-34		1	FALSE		HIV-		HIV-			Defaulted	Pulmonary smear-positive	Pulmonary	NEW			1
77	9/15/2009		FEMALE	2009-04-01		2009	Negative	>=65	>=75		1	FALSE		HIV-		HIV-			Completed or cured	Pulmonary smear-positive	Pulmonary	NEW			1
29	4/7/2009		MALE	2009-01-07		2009	Negative	25-34	25-29		1	FALSE		HIV-		HIV-			Defaulted	Pulmonary smear-positive	Pulmonary	NEW			1
18	9/19/2009		MALE	2009-02-06		2009	Negative	15-24	15-19		1	FALSE		HIV-		HIV-			Completed or cured	Pulmonary smear-negative	Pulmonary	OTHER			0
38	7/1/2009	334	FEMALE	2009-01-14		2009	Positive	35-44	35-39	1	1	FALSE	NO	HIV+ not on ART	0	HIV+ not on ART	>=200	200-349	Completed or cured	Pulmonary smear-negative	Pulmonary	NEW	201-350	0	1
23	6/5/2009		MALE	2009-01-23		2009	Negative	15-24	20-24		1	FALSE		HIV-		HIV-			Moved or transferred	Pulmonary smear-positive	Pulmonary	NEW			1
49	9/16/2009	191	FEMALE	2009-01-16		2009	Positive	45-54	45-49	1	1	FALSE	YES	HIV+ not on ART	0	HIV+ not on ART	<200	100-199	Completed or cured	Pulmonary smear-negative	Pulmonary	OTHER	101-200	1	0
29	4/3/2009	87	FEMALE	2009-01-16		2009	Positive	25-34	25-29	1	1	FALSE	NO	HIV+ not on ART	0	HIV+ not on ART	<200	<100	Moved or transferred	Pulmonary smear-negative	Pulmonary	NEW	51-100	0	1
32	12/30/2009	94	MALE	2009-05-18		2009	Positive	25-34	30-34	1	1	FALSE	YES	HIV+ not on ART	0	HIV+ not on ART	<200	<100	Completed or cured	Pulmonary smear-positive	Pulmonary	NEW	51-100	1	1
32	9/16/2009	147	MALE	2009-01-15		2009	Positive	25-34	30-34	1	1	FALSE	NO	HIV+ not on ART	0	HIV+ not on ART	<200	100-199	Completed or cured	Pulmonary smear-negative	Pulmonary	OTHER	101-200	0	0
29	8/13/2009		FEMALE	2009-01-12		2009	Negative	25-34	25-29		1	FALSE		HIV-		HIV-			Moved or transferred	Pulmonary smear-positive	Pulmonary	NEW			1
34	8/3/2009	114	MALE	2009-02-16		2009	Positive	25-34	30-34	1	1	FALSE		HIV+ not on ART	0	HIV+ not on ART	<200	100-199	Completed or cured	Pulmonary smear-positive	Pulmonary	NEW	101-200	0	1
46	7/31/2009	240	FEMALE	2009-01-27		2009	Positive	45-54	45-49	1	1	FALSE	NO	HIV+ not on ART	0	HIV+ not on ART	>=200	200-349	Completed or cured	Pulmonary smear-negative	Pulmonary	NEW	201-350	0	1
34	8/10/2009	352	MALE	2009-01-08		2009	Positive	25-34	30-34	1	1	FALSE	NO	HIV+ not on ART	0	HIV+ not on ART	>=200	>=350	Completed or cured	Pulmonary smear-negative	Pulmonary	OTHER	351-500	0	0
26	7/10/2009		MALE	2009-01-23		2009	Negative	25-34	25-29		1	FALSE		HIV-		HIV-			Completed or cured	Extrapulmonary	Extrapulmonary	NEW			1
43	4/16/2010	685	MALE	2009-08-27		2009	Positive	35-44	40-44	1	1	FALSE	NO	HIV+ not on ART	0	HIV+ not on ART	>=200	>=350	Completed or cured	Pulmonary smear-negative	Pulmonary	OTHER	>500	0	0
18	7/3/2009		FEMALE	2009-01-16		2009	Negative	15-24	15-19		1	FALSE		HIV-		HIV-			Completed or cured	Pulmonary smear-positive	Pulmonary	NEW			1
41	7/16/2009		MALE	2009-01-29		2009	Negative	35-44	40-44		1	FALSE		HIV-		HIV-			Completed or cured	Extrapulmonary	Extrapulmonary	NEW			1
33	7/8/2009	85	MALE	2009-01-07		2009	Positive	25-34	30-34	1	1	FALSE	YES	HIV+ not on ART	0	HIV+ not on ART	<200	<100	Completed or cured	Pulmonary smear-negative	Pulmonary	NEW	51-100	1	1
59	12/11/2009		MALE	2009-06-01		2009	Negative	55-64	55-59		1	FALSE		HIV-		HIV-			Completed or cured	Pulmonary smear-positive	Pulmonary	NEW			1
40	7/7/2009		MALE	2009-01-21		2009	Negative	35-44	40-44		1	FALSE		HIV-		HIV-			Completed or cured	Pulmonary smear-negative	Pulmonary	NEW			1
31	9/11/2009		FEMALE	2009-01-28		2009	Positive	25-34	30-34		1	FALSE	YES	HIV+ not on ART	0	HIV+ not on ART			Defaulted	Pulmonary smear-negative	Pulmonary	RE-TREATMENT AFTER FAILURE		1	0
24	10/18/2009		MALE	2009-04-02		2009	Negative	15-24	20-24		1	FALSE		HIV-		HIV-			Completed or cured	Pulmonary smear-positive	Pulmonary	NEW			1
49	9/7/2009		FEMALE	2009-01-23		2009	Negative	45-54	45-49		1	FALSE		HIV-		HIV-			Completed or cured	Pulmonary smear-positive	Pulmonary	RELAPSE			0
54	7/20/2009		MALE	2009-02-03		2009	Negative	45-54	50-54		1	FALSE		HIV-		HIV-			Completed or cured	Pulmonary smear-positive	Pulmonary	NEW			1
46	10/26/2009	515	FEMALE	2009-05-11		2009	Positive	45-54	45-49	1	1	FALSE	NO	HIV+ not on ART	0	HIV+ not on ART	>=200	>=350	Completed or cured	Pulmonary smear-negative	Pulmonary	NEW	>500	0	1
45	6/24/2009	154	MALE	2009-01-07		2009	Positive	45-54	45-49	1	1	FALSE	NO	HIV+ not on ART	0	HIV+ not on ART	<200	100-199	Completed or cured	Pulmonary smear-negative	Pulmonary	NEW	101-200	0	1
46	8/20/2009	122	FEMALE	2009-03-04		2009	Positive	45-54	45-49	1	1	FALSE	YES	HIV+ not on ART	0	HIV+ not on ART	<200	100-199	Completed or cured	Pulmonary smear-negative	Pulmonary	NEW	101-200	1	1
51	2/4/2010		MALE	2009-06-22		2009	Negative	45-54	50-54		1	FALSE		HIV-		HIV-			Completed or cured	Pulmonary smear-positive	Pulmonary	RE-TREATMENT AFTER DEFAULT			0
63	2/23/2009		MALE	2009-02-09		2009	Negative	55-64	60-64		1	FALSE		HIV-		HIV-			Died	Pulmonary smear-positive	Pulmonary	RELAPSE			0
22	12/4/2009		FEMALE	2009-04-24		2009	Positive	15-24	20-24		1	FALSE	YES	HIV+ not on ART	0	HIV+ not on ART			Completed or cured	Pulmonary smear-negative	Pulmonary	OTHER		1	0
35	8/30/2009	108	MALE	2009-01-20		2009	Positive	35-44	35-39	1	1	FALSE	NO	HIV+ not on ART	0	HIV+ not on ART	<200	100-199	Completed or cured	Pulmonary smear-positive	Pulmonary	OTHER	101-200	0	0
46	7/11/2009	279	MALE	2009-01-26		2009	Positive	45-54	45-49	1	1	FALSE	NO	HIV+ not on ART	0	HIV+ not on ART	>=200	200-349	Completed or cured	Extrapulmonary	Extrapulmonary	NEW	201-350	0	1
26	7/20/2009	338	FEMALE	2009-01-29		2009	Positive	25-34	25-29	1	1	FALSE		HIV+ not on ART	0	HIV+ not on ART	>=200	200-349	Completed or cured	Pulmonary smear-positive	Pulmonary	NEW	201-350	0	1
43	11/30/2009	57	MALE	2009-04-17		2009	Positive	35-44	40-44	1	1	FALSE		HIV+ not on ART	0	HIV+ not on ART	<200	<100	Completed or cured	Pulmonary smear-positive	Pulmonary	OTHER	51-100	0	0
21	8/25/2009	160	FEMALE	2009-01-11		2009	Positive	15-24	20-24	1	1	TRUE	YES	HIV+ on ART		HIV+ on ART at TB Dx	<200	100-199	Completed or cured	Pulmonary smear-positive	Pulmonary	RELAPSE	101-200		0
32	8/30/2009		MALE	2009-01-19		2009	Negative	25-34	30-34		1	FALSE		HIV-		HIV-			Completed or cured	Pulmonary smear-negative	Pulmonary	OTHER			0
38	5/13/2009	464	MALE	2009-02-25		2009	Positive	35-44	35-39	1	1	FALSE	NO	HIV+ not on ART	0	HIV+ not on ART	>=200	>=350	Died	Pulmonary smear-positive	Pulmonary	RE-TREATMENT AFTER FAILURE	351-500	0	0
33	7/20/2009		MALE	2009-02-02		2009	Positive	25-34	30-34		1	FALSE		HIV+ not on ART	0	HIV+ not on ART			Completed or cured	Extrapulmonary	Extrapulmonary	NEW		0	1
37	8/17/2009		MALE	2009-03-03		2009		35-44	35-39		0	FALSE							Completed or cured	Pulmonary smear-negative	Pulmonary	NEW			1
52	7/3/2009		MALE	2009-01-16		2009	Negative	45-54	50-54		1	FALSE		HIV-		HIV-			Completed or cured	Pulmonary smear-positive	Pulmonary	NEW			1
31	5/7/2009	55	FEMALE	2009-03-31		2009	Positive	25-34	30-34	1	1	FALSE	YES	HIV+ not on ART	0	HIV+ not on ART	<200	<100	Moved or transferred	Pulmonary smear-negative	Pulmonary	NEW	51-100	1	1
40	2/23/2009		MALE	2009-02-23		2009		35-44	40-44		0	FALSE							Died	Extrapulmonary	Extrapulmonary	NEW			1
34	7/1/2009		MALE	2009-01-15		2009	Negative	25-34	30-34		1	FALSE		HIV-		HIV-			Completed or cured	Pulmonary smear-negative	Pulmonary	NEW			1
62	8/13/2009		FEMALE	2009-02-26		2009	Negative	55-64	60-64		1	FALSE		HIV-		HIV-			Completed or cured	Pulmonary smear-positive	Pulmonary	NEW			1
25	7/3/2009		FEMALE	2009-01-15		2009	Negative	25-34	25-29		1	FALSE		HIV-		HIV-			Completed or cured	Extrapulmonary	Extrapulmonary	NEW			1
20	7/1/2009		FEMALE	2009-01-13		2009	Negative	15-24	20-24		1	FALSE		HIV-		HIV-			Completed or cured	Pulmonary smear-positive	Pulmonary	NEW			1
41	7/24/2009	258	FEMALE	2009-02-04		2009	Positive	35-44	40-44	1	1	FALSE	NO	HIV+ not on ART	0	HIV+ not on ART	>=200	200-349	Completed or cured	Extrapulmonary	Extrapulmonary	NEW	201-350	0	1
48	9/3/2009	148	FEMALE	2009-01-21		2009	Positive	45-54	45-49	1	1	FALSE	YES	HIV+ not on ART	0	HIV+ not on ART	<200	100-199	Completed or cured	Pulmonary smear-positive	Pulmonary	OTHER	101-200	1	0
20	8/21/2009	290	FEMALE	2009-02-09		2009	Positive	15-24	20-24	1	1	FALSE		HIV+ not on ART	0	HIV+ not on ART	>=200	200-349	Completed or cured	Pulmonary smear-positive	Pulmonary	NEW	201-350	0	1
26	7/20/2009		MALE	2009-02-11		2009	Negative	25-34	25-29		1	FALSE		HIV-		HIV-			Completed or cured	Pulmonary smear-negative	Pulmonary	NEW			1
49	6/25/2009	374	FEMALE	2009-01-09		2009	Positive	45-54	45-49	1	1	FALSE	NO	HIV+ not on ART	0	HIV+ not on ART	>=200	>=350	Completed or cured	Pulmonary smear-negative	Pulmonary	NEW	351-500	0	1
42	8/25/2009		MALE	2009-01-13		2009	Negative	35-44	40-44		1	FALSE		HIV-		HIV-			Completed or cured	Pulmonary smear-negative	Pulmonary	OTHER			0
51	10/20/2009		MALE	2009-04-07		2009	Negative	45-54	50-54		1	FALSE		HIV-		HIV-			Completed or cured	Pulmonary smear-positive	Pulmonary	NEW			1
42	8/27/2009	974	MALE	2009-01-15		2009	Positive	35-44	40-44	1	1	FALSE	NO	HIV+ not on ART	0	HIV+ not on ART	>=200	>=350	Completed or cured	Pulmonary smear-negative	Pulmonary	OTHER	>500	0	0
48	7/8/2009		FEMALE	2009-01-22		2009	Negative	45-54	45-49		1	FALSE		HIV-		HIV-			Completed or cured	Pulmonary smear-positive	Pulmonary	NEW			1
27	7/7/2009		MALE	2009-01-21		2009	Negative	25-34	25-29		1	FALSE		HIV-		HIV-			Completed or cured	Pulmonary smear-positive	Pulmonary	NEW			1
23	8/17/2009		MALE	2009-03-02		2009	Negative	15-24	20-24		1	FALSE		HIV-		HIV-			Completed or cured	Extrapulmonary	Extrapulmonary	NEW			1
30	12/24/2009		MALE	2009-05-14		2009	Negative	25-34	30-34		1	FALSE		HIV-		HIV-			Completed or cured	Pulmonary smear-positive	Pulmonary	RELAPSE			0
38	6/22/2009	65	MALE	2009-01-05		2009	Positive	35-44	35-39	1	1	FALSE	YES	HIV+ not on ART	0	HIV+ not on ART	<200	<100	Completed or cured	Pulmonary smear-negative	Pulmonary	NEW	51-100	1	1
43	7/7/2009	9	FEMALE	2009-01-06		2009	Positive	35-44	40-44	1	1	FALSE	NO	HIV+ not on ART	0	HIV+ not on ART	<200	<100	Completed or cured	Pulmonary smear-positive	Pulmonary	NEW	<=50	0	1
55	7/5/2009		FEMALE	2009-01-19		2009	Negative	55-64	55-59		1	FALSE		HIV-		HIV-			Completed or cured	Pulmonary smear-positive	Pulmonary	NEW			1
83	3/15/2010		MALE	2009-10-04		2009		>=65	>=75		0	FALSE							Completed or cured	Extrapulmonary	Extrapulmonary	NEW			1
20	7/2/2009		MALE	2009-01-16		2009	Negative	15-24	20-24		1	FALSE		HIV-		HIV-			Completed or cured	Pulmonary smear-positive	Pulmonary	NEW			1
36	7/27/2009		FEMALE	2009-01-19		2009		35-44	35-39		0	FALSE							Completed or cured	Pulmonary smear-negative	Pulmonary	RE-TREATMENT AFTER DEFAULT			0
24	7/11/2009		FEMALE	2009-01-20		2009	Positive	15-24	20-24		1	FALSE	NO	HIV+ not on ART	0	HIV+ not on ART			Completed or cured	Extrapulmonary	Extrapulmonary	NEW		0	1
33	6/25/2009	314	FEMALE	2009-01-08		2009	Positive	25-34	30-34	1	1	FALSE	NO	HIV+ not on ART	0	HIV+ not on ART	>=200	200-349	Completed or cured	Pulmonary smear-negative	Pulmonary	NEW	201-350	0	1
45	7/2/2009		MALE	2009-01-15		2009	Negative	45-54	45-49		1	FALSE		HIV-		HIV-			Completed or cured	Pulmonary smear-positive	Pulmonary	NEW			1
45	7/1/2009	23	FEMALE	2009-01-01		2009	Positive	45-54	45-49	1	1	FALSE	NO	HIV+ not on ART	0	HIV+ not on ART	<200	<100	Completed or cured	Pulmonary smear-negative	Pulmonary	NEW	<=50	0	1
58	5/5/2009		MALE	2009-02-04		2009	Negative	55-64	55-59		1	FALSE		HIV-		HIV-			Died	Pulmonary smear-positive	Pulmonary	RELAPSE			0
30	7/15/2009		MALE	2009-01-16		2009	Negative	25-34	30-34		1	FALSE		HIV-		HIV-			Completed or cured	Pulmonary smear-negative	Pulmonary	NEW			1
43	7/15/2009		MALE	2009-01-23		2009	Negative	35-44	40-44		1	FALSE		HIV-		HIV-			Completed or cured	Pulmonary smear-positive	Pulmonary	NEW			1
27	9/15/2009		MALE	2009-03-23		2009	Negative	25-34	25-29		1	FALSE		HIV-		HIV-			Completed or cured	Pulmonary smear-positive	Pulmonary	NEW			1
51	7/15/2009		MALE	2009-01-20		2009		45-54	50-54		0	FALSE							Completed or cured	Pulmonary smear-positive	Pulmonary	NEW			1
60	8/20/2009	158	MALE	2009-01-08		2009	Positive	55-64	60-64	1	1	FALSE		HIV+ not on ART	0	HIV+ not on ART	<200	100-199	Completed or cured	Extrapulmonary	Extrapulmonary	OTHER	101-200	0	0
40	7/15/2009	157	MALE	2009-01-06		2009	Positive	35-44	40-44	1	1	FALSE	NO	HIV+ not on ART	0	HIV+ not on ART	<200	100-199	Completed or cured	Pulmonary smear-positive	Pulmonary	NEW	101-200	0	1
23	7/24/2009		FEMALE	2009-02-03		2009	Negative	15-24	20-24		1	FALSE		HIV-		HIV-			Completed or cured	Pulmonary smear-positive	Pulmonary	NEW			1
52	9/23/2009		MALE	2009-04-07		2009	Negative	45-54	50-54		1	FALSE		HIV-		HIV-			Defaulted	Pulmonary smear-positive	Pulmonary	NEW			1
26	11/12/2009		FEMALE	2009-05-26		2009	Negative	25-34	25-29		1	FALSE		HIV-		HIV-			Completed or cured	Extrapulmonary	Extrapulmonary	NEW			1
34	7/6/2009		FEMALE	2009-01-26		2009		25-34	30-34		0	FALSE							Completed or cured	Extrapulmonary	Extrapulmonary	NEW			1
35	7/8/2009		MALE	2009-01-07		2009		35-44	35-39		0	FALSE							Completed or cured	Pulmonary smear-positive	Pulmonary	NEW			1
29	8/18/2009	597	FEMALE	2009-01-05		2009	Positive	25-34	25-29	1	1	FALSE	NO	HIV+ not on ART	0	HIV+ not on ART	>=200	>=350	Completed or cured	Pulmonary smear-positive	Pulmonary	RELAPSE	>500	0	0
35	7/10/2009		FEMALE	2009-01-23		2009	Negative	35-44	35-39		1	FALSE		HIV-		HIV-			Completed or cured	Pulmonary smear-positive	Pulmonary	NEW			1
18	7/15/2009		FEMALE	2009-01-23		2009	Negative	15-24	15-19		1	FALSE		HIV-		HIV-			Completed or cured	Pulmonary smear-positive	Pulmonary	NEW			1
40	9/1/2009	350	FEMALE	2009-01-20		2009	Positive	35-44	40-44	1	1	FALSE	NO	HIV+ not on ART	0	HIV+ not on ART	>=200	>=350	Completed or cured	Pulmonary smear-negative	Pulmonary	OTHER	201-350	0	0
38	5/10/2009		FEMALE	2009-01-20		2009	Negative	35-44	35-39		1	FALSE		HIV-		HIV-			Died	Pulmonary smear-positive	Pulmonary	RELAPSE			0
22	7/9/2009		MALE	2009-01-17		2009		15-24	20-24		0	FALSE							Completed or cured	Pulmonary smear-positive	Pulmonary	NEW			1
45	10/27/2009		MALE	2009-05-12		2009	Negative	45-54	45-49		1	FALSE		HIV-		HIV-			Completed or cured	Pulmonary smear-negative	Pulmonary	NEW			1
36	7/2/2009	3	FEMALE	2009-01-09		2009	Positive	35-44	35-39	1	1	FALSE	YES	HIV+ not on ART	0	HIV+ not on ART	<200	<100	Completed or cured	Pulmonary smear-negative	Pulmonary	NEW	<=50	1	1
37	7/8/2009	131	MALE	2009-01-06		2009	Positive	35-44	35-39	1	1	FALSE	NO	HIV+ not on ART	0	HIV+ not on ART	<200	100-199	Completed or cured	Pulmonary smear-positive	Pulmonary	NEW	101-200	0	1
59	9/7/2009		MALE	2009-01-27		2009		55-64	55-59		0	FALSE							Completed or cured	Pulmonary smear-positive	Pulmonary	NEW			1
29	5/11/2009	450	FEMALE	2009-04-02		2009	Positive	25-34	25-29	1	1	FALSE	NO	HIV+ not on ART	0	HIV+ not on ART	>=200	>=350	Defaulted	Pulmonary smear-negative	Pulmonary	NEW	351-500	0	1
18	7/27/2009		MALE	2009-02-06		2009	Negative	15-24	15-19		1	FALSE		HIV-		HIV-			Completed or cured	Pulmonary smear-positive	Pulmonary	NEW			1
39	4/24/2009	364	FEMALE	2009-01-16		2009	Positive	35-44	35-39	1	1	FALSE	NO	HIV+ not on ART	0	HIV+ not on ART	>=200	>=350	Defaulted	Extrapulmonary	Extrapulmonary	NEW	351-500	0	1
28	4/22/2009	26	FEMALE	2009-01-12		2009	Positive	25-34	25-29	1	1	TRUE	YES	HIV+ on ART		HIV+ on ART at TB Dx	<200	<100	Defaulted	Pulmonary smear-negative	Pulmonary	NEW	<=50		1
33	8/19/2009	82	FEMALE	2009-01-07		2009	Positive	25-34	30-34	1	1	FALSE	YES	HIV+ not on ART	0	HIV+ not on ART	<200	<100	Completed or cured	Pulmonary smear-negative	Pulmonary	OTHER	51-100	1	0
34	9/21/2009	433	FEMALE	2009-04-03		2009	Positive	25-34	30-34	1	1	FALSE	YES	HIV+ not on ART	0	HIV+ not on ART	>=200	>=350	Completed or cured	Pulmonary smear-positive	Pulmonary	NEW	351-500	1	1
41	9/1/2009		MALE	2009-01-20		2009	Negative	35-44	40-44		1	FALSE		HIV-		HIV-			Completed or cured	Pulmonary smear-negative	Pulmonary	OTHER			0
24	12/21/2009		FEMALE	2009-07-06		2009	Negative	15-24	20-24		1	FALSE		HIV-		HIV-			Completed or cured	Pulmonary smear-negative	Pulmonary	NEW			1
52	9/19/2009		MALE	2009-01-28		2009	Negative	45-54	50-54		1	FALSE		HIV-		HIV-			Completed or cured	Pulmonary smear-positive	Pulmonary	OTHER			0
39	7/12/2009		MALE	2009-01-26		2009	Negative	35-44	35-39		1	FALSE		HIV-		HIV-			Completed or cured	Pulmonary smear-negative	Pulmonary	NEW			1
28	7/31/2009	94	MALE	2009-05-12		2009	Positive	25-34	25-29	1	1	FALSE		HIV+ not on ART	0	HIV+ not on ART	<200	<100	Moved or transferred	Extrapulmonary	Extrapulmonary	NEW	51-100	0	1
23	7/6/2009		MALE	2009-01-19		2009	Negative	15-24	20-24		1	FALSE		HIV-		HIV-			Completed or cured	Pulmonary smear-positive	Pulmonary	NEW			1
35	8/14/2009		FEMALE	2009-02-27		2009		35-44	35-39		0	FALSE							Completed or cured	Pulmonary smear-positive	Pulmonary	NEW			1
36	7/13/2009	50	MALE	2009-01-08		2009	Positive	35-44	35-39	1	1	FALSE	NO	HIV+ not on ART	0	HIV+ not on ART	<200	<100	Completed or cured	Pulmonary smear-positive	Pulmonary	NEW	<=50	0	1
20	8/18/2009	519	FEMALE	2009-01-14		2009	Positive	15-24	20-24	1	1	FALSE		HIV+ not on ART	0	HIV+ not on ART	>=200	>=350	Completed or cured	Pulmonary smear-negative	Pulmonary	NEW	>500	0	1
59	7/17/2009		MALE	2009-01-16		2009		55-64	55-59		0	FALSE							Completed or cured	Pulmonary smear-positive	Pulmonary	NEW			1
44	8/28/2009		MALE	2009-01-07		2009	Negative	35-44	40-44		1	FALSE		HIV-		HIV-			Completed or cured	Pulmonary smear-positive	Pulmonary	OTHER			0
46	10/13/2009		MALE	2009-04-28		2009	Negative	45-54	45-49		1	FALSE		HIV-		HIV-			Completed or cured	Pulmonary smear-positive	Pulmonary	NEW			1
51	10/28/2009		FEMALE	2009-03-05		2009	Negative	45-54	50-54		1	FALSE		HIV-		HIV-			Completed or cured	Pulmonary smear-negative	Pulmonary	OTHER			0
37	8/30/2009		MALE	2009-01-19		2009	Negative	35-44	35-39		1	FALSE		HIV-		HIV-			Completed or cured	Pulmonary smear-positive	Pulmonary	RE-TREATMENT AFTER DEFAULT			0
42	4/6/2009		FEMALE	2009-02-06		2009	Negative	35-44	40-44		1	FALSE		HIV-		HIV-			Defaulted	Pulmonary smear-positive	Pulmonary	NEW			1
21	6/26/2009		FEMALE	2009-01-09		2009	Negative	15-24	20-24		1	FALSE		HIV-		HIV-			Completed or cured	Pulmonary smear-positive	Pulmonary	NEW			1
31	10/13/2009		MALE	2009-02-11		2009	Negative	25-34	30-34		1	FALSE		HIV-		HIV-			Completed or cured	Pulmonary smear-positive	Pulmonary	RELAPSE			0
43	9/18/2009		FEMALE	2009-01-28		2009	Positive	35-44	40-44		1	FALSE	NO	HIV+ not on ART	0	HIV+ not on ART			Completed or cured	Pulmonary smear-negative	Pulmonary	OTHER		0	0
23	8/20/2009		MALE	2009-01-28		2009	Negative	15-24	20-24		1	FALSE		HIV-		HIV-			Completed or cured	Pulmonary smear-positive	Pulmonary	NEW			1
23	12/26/2009		FEMALE	2009-06-08		2009	Negative	15-24	20-24		1	FALSE		HIV-		HIV-			Completed or cured	Pulmonary smear-negative	Pulmonary	NEW			1
45	9/2/2009		FEMALE	2009-01-21		2009	Negative	45-54	45-49		1	FALSE		HIV-		HIV-			Completed or cured	Pulmonary smear-positive	Pulmonary	OTHER			0
32	8/16/2009		MALE	2009-01-26		2009	Negative	25-34	30-34		1	FALSE		HIV-		HIV-			Completed or cured	Pulmonary smear-positive	Pulmonary	NEW			1
56	7/15/2009		FEMALE	2009-01-16		2009	Negative	55-64	55-59		1	FALSE		HIV-		HIV-			Completed or cured	Pulmonary smear-positive	Pulmonary	NEW			1
84	4/13/2010		MALE	2009-10-30		2009		>=65	>=75		0	FALSE							Failed	Pulmonary smear-positive	Pulmonary	NEW			1
54	7/12/2009		MALE	2009-01-27		2009	Negative	45-54	50-54		1	FALSE		HIV-		HIV-			Completed or cured	Pulmonary smear-positive	Pulmonary	NEW			1
29	5/13/2009		FEMALE	2009-01-21		2009	Negative	25-34	25-29		1	FALSE		HIV-		HIV-			Not evaluated	Extrapulmonary	Extrapulmonary	NEW			1
29	3/4/2009	131	FEMALE	2009-01-07		2009	Positive	25-34	25-29	1	1	FALSE	YES	HIV+ not on ART	0	HIV+ not on ART	<200	100-199	Moved or transferred	Pulmonary smear-negative	Pulmonary	NEW	101-200	1	1
34	6/26/2009	31	MALE	2009-01-09		2009	Positive	25-34	30-34	1	1	FALSE	YES	HIV+ not on ART	0	HIV+ not on ART	<200	<100	Completed or cured	Pulmonary smear-positive	Pulmonary	NEW	<=50	1	1
35	8/9/2009		MALE	2009-01-21		2009	Negative	35-44	35-39		1	FALSE		HIV-		HIV-			Completed or cured	Pulmonary smear-positive	Pulmonary	NEW			1
52	8/14/2009		MALE	2009-02-16		2009	Negative	45-54	50-54		1	FALSE		HIV-		HIV-			Completed or cured	Pulmonary smear-negative	Pulmonary	NEW			1
27	9/14/2009	325	FEMALE	2009-02-02		2009	Positive	25-34	25-29	1	1	FALSE	YES	HIV+ not on ART	0	HIV+ not on ART	>=200	200-349	Completed or cured	Pulmonary smear-positive	Pulmonary	RELAPSE	201-350	1	0
53	10/10/2009		MALE	2009-03-02		2009	Negative	45-54	50-54		1	FALSE		HIV-		HIV-			Completed or cured	Pulmonary smear-positive	Pulmonary	RELAPSE			0
48	7/21/2009	57	MALE	2009-01-16		2009	Positive	45-54	45-49	1	1	FALSE		HIV+ not on ART	0	HIV+ not on ART	<200	<100	Completed or cured	Pulmonary smear-positive	Pulmonary	NEW	51-100	0	1
20	9/3/2009		FEMALE	2009-01-19		2009	Negative	15-24	20-24		1	FALSE		HIV-		HIV-			Completed or cured	Pulmonary smear-negative	Pulmonary	RELAPSE			0
37	9/22/2009	382	FEMALE	2009-01-21		2009	Positive	35-44	35-39	1	1	FALSE	NO	HIV+ not on ART	0	HIV+ not on ART	>=200	>=350	Completed or cured	Pulmonary smear-negative	Pulmonary	NEW	351-500	0	1
36	8/20/2009	392	FEMALE	2009-03-06		2009	Positive	35-44	35-39	1	1	FALSE	NO	HIV+ not on ART	0	HIV+ not on ART	>=200	>=350	Completed or cured	Pulmonary smear-negative	Pulmonary	NEW	351-500	0	1
36	12/4/2009	107	MALE	2009-06-05		2009	Positive	35-44	35-39	1	1	FALSE	YES	HIV+ not on ART	0	HIV+ not on ART	<200	100-199	Completed or cured	Pulmonary smear-negative	Pulmonary	NEW	101-200	1	1
30	8/21/2009	290	FEMALE	2009-02-09		2009	Positive	25-34	30-34	1	1	FALSE		HIV+ not on ART	0	HIV+ not on ART	>=200	200-349	Completed or cured	Pulmonary smear-positive	Pulmonary	NEW	201-350	0	1
21	8/18/2009	350	FEMALE	2009-03-03		2009	Positive	15-24	20-24	1	1	FALSE		HIV+ not on ART	0	HIV+ not on ART	>=200	>=350	Completed or cured	Pulmonary smear-negative	Pulmonary	NEW	201-350	0	1
24	6/30/2009	332	FEMALE	2009-01-14		2009	Positive	15-24	20-24	1	1	FALSE	NO	HIV+ not on ART	0	HIV+ not on ART	>=200	200-349	Completed or cured	Pulmonary smear-negative	Pulmonary	NEW	201-350	0	1
30	3/17/2009	414	MALE	2009-02-05		2009	Positive	25-34	30-34	1	1	FALSE		HIV+ not on ART	0	HIV+ not on ART	>=200	>=350	Moved or transferred	Pulmonary smear-positive	Pulmonary	NEW	351-500	0	1
32	8/11/2009		MALE	2009-02-10		2009	Negative	25-34	30-34		1	FALSE		HIV-		HIV-			Completed or cured	Pulmonary smear-positive	Pulmonary	NEW			1
32	9/18/2009	144	MALE	2009-02-06		2009	Positive	25-34	30-34	1	1	FALSE	YES	HIV+ not on ART	0	HIV+ not on ART	<200	100-199	Completed or cured	Extrapulmonary	Extrapulmonary	OTHER	101-200	1	0
28	7/20/2009	154	FEMALE	2009-01-08		2009	Positive	25-34	25-29	1	1	TRUE	YES	HIV+ on ART		HIV+ on ART at TB Dx	<200	100-199	Completed or cured	Pulmonary smear-negative	Pulmonary	NEW	101-200		1
51	4/8/2009		FEMALE	2009-01-14		2009	Negative	45-54	50-54		1	FALSE		HIV-		HIV-			Not evaluated	Pulmonary smear-positive	Pulmonary	NEW			1
50	6/23/2009		FEMALE	2009-01-06		2009	Negative	45-54	50-54		1	FALSE		HIV-		HIV-			Completed or cured	Pulmonary smear-positive	Pulmonary	NEW			1
25	8/18/2009	42	MALE	2009-03-03		2009	Positive	25-34	25-29	1	1	FALSE	YES	HIV+ not on ART	0	HIV+ not on ART	<200	<100	Completed or cured	Extrapulmonary	Extrapulmonary	NEW	<=50	1	1
62	2/27/2009	35	MALE	2009-01-22		2009	Positive	55-64	60-64	1	1	FALSE	NO	HIV+ not on ART	0	HIV+ not on ART	<200	<100	Died	Pulmonary smear-negative	Pulmonary	NEW	<=50	0	1
34	5/29/2010	24	MALE	2009-12-08		2009	Positive	25-34	30-34	1	1	FALSE	YES	HIV+ not on ART	0	HIV+ not on ART	<200	<100	Completed or cured	Extrapulmonary	Extrapulmonary	NEW	<=50	1	1
38	7/10/2009	8	FEMALE	2009-01-15		2009	Positive	35-44	35-39	1	1	FALSE		HIV+ not on ART	0	HIV+ not on ART	<200	<100	Completed or cured	Pulmonary smear-positive	Pulmonary	NEW	<=50	0	1
36	8/14/2009		MALE	2009-02-16		2009	Negative	35-44	35-39		1	FALSE		HIV-		HIV-			Defaulted	Pulmonary smear-positive	Pulmonary	RELAPSE			0
34	2/4/2009		FEMALE	2009-01-26		2009	Negative	25-34	30-34		1	FALSE		HIV-		HIV-			Moved or transferred	Pulmonary smear-positive	Pulmonary	NEW			1
48	9/7/2009	65	MALE	2009-01-23		2009	Positive	45-54	45-49	1	1	FALSE	NO	HIV+ not on ART	0	HIV+ not on ART	<200	<100	Completed or cured	Pulmonary smear-negative	Pulmonary	OTHER	51-100	0	0
43	9/8/2009	305	FEMALE	2009-01-27		2009	Positive	35-44	40-44	1	1	FALSE	NO	HIV+ not on ART	0	HIV+ not on ART	>=200	200-349	Completed or cured	Pulmonary smear-positive	Pulmonary	RELAPSE	201-350	0	0
20	7/31/2009	373	FEMALE	2009-01-26		2009	Positive	15-24	20-24	1	1	FALSE	NO	HIV+ not on ART	0	HIV+ not on ART	>=200	>=350	Completed or cured	Pulmonary smear-positive	Pulmonary	NEW	351-500	0	1
44	6/2/2009		FEMALE	2009-02-05		2009	Negative	35-44	40-44		1	FALSE		HIV-		HIV-			Defaulted	Pulmonary smear-negative	Pulmonary	RELAPSE			0
61	7/16/2009		MALE	2009-01-30		2009	Negative	55-64	60-64		1	FALSE		HIV-		HIV-			Completed or cured	Pulmonary smear-positive	Pulmonary	NEW			1
30	9/23/2009		MALE	2009-04-09		2009	Negative	25-34	30-34		1	FALSE		HIV-		HIV-			Completed or cured	Pulmonary smear-positive	Pulmonary	NEW			1
34	9/23/2009		FEMALE	2009-04-09		2009		25-34	30-34		0	FALSE							Completed or cured	Extrapulmonary	Extrapulmonary	NEW			1
57	6/11/2009		FEMALE	2009-01-16		2009	Negative	55-64	55-59		1	FALSE		HIV-		HIV-			Defaulted	Pulmonary smear-negative	Pulmonary	RE-TREATMENT AFTER DEFAULT			0
23	7/30/2009		MALE	2009-01-12		2009	Negative	15-24	20-24		1	FALSE		HIV-		HIV-			Completed or cured	Pulmonary smear-positive	Pulmonary	NEW			1
35	4/8/2009	446	MALE	2009-01-19		2009	Positive	35-44	35-39	1	1	FALSE	NO	HIV+ not on ART	0	HIV+ not on ART	>=200	>=350	Defaulted	Pulmonary smear-negative	Pulmonary	NEW	351-500	0	1
40	7/23/2009	223	MALE	2009-01-06		2009	Positive	35-44	40-44	1	1	FALSE	NO	HIV+ not on ART	0	HIV+ not on ART	>=200	200-349	Completed or cured	Pulmonary smear-negative	Pulmonary	NEW	201-350	0	1
57	8/18/2009		FEMALE	2009-03-03		2009	Negative	55-64	55-59		1	FALSE		HIV-		HIV-			Completed or cured	Pulmonary smear-positive	Pulmonary	NEW			1
39	9/2/2009		MALE	2009-01-21		2009	Negative	35-44	35-39		1	FALSE		HIV-		HIV-			Completed or cured	Pulmonary smear-positive	Pulmonary	OTHER			0
32	5/4/2009	162	FEMALE	2009-01-23		2009	Positive	25-34	30-34	1	1	FALSE	NO	HIV+ not on ART	0	HIV+ not on ART	<200	100-199	Died	Pulmonary smear-negative	Pulmonary	OTHER	101-200	0	0
19	7/10/2009		FEMALE	2009-01-19		2009	Negative	15-24	15-19		1	FALSE		HIV-		HIV-			Completed or cured	Pulmonary smear-positive	Pulmonary	NEW			1
56	4/18/2010		MALE	2009-10-30		2009	Negative	55-64	55-59		1	FALSE		HIV-		HIV-			Completed or cured	Pulmonary smear-positive	Pulmonary	NEW			1
42	5/21/2009	32	MALE	2009-01-21		2009	Positive	35-44	40-44	1	1	FALSE	NO	HIV+ not on ART	0	HIV+ not on ART	<200	<100	Defaulted	Pulmonary smear-negative	Pulmonary	OTHER	<=50	0	0
36	7/20/2009	80	MALE	2009-01-16		2009	Positive	35-44	35-39	1	1	FALSE	YES	HIV+ not on ART	0	HIV+ not on ART	<200	<100	Completed or cured	Pulmonary smear-negative	Pulmonary	NEW	51-100	1	1
23	12/15/2009	171	FEMALE	2009-05-01		2009	Positive	15-24	20-24	1	1	FALSE	NO	HIV+ not on ART	0	HIV+ not on ART	<200	100-199	Completed or cured	Pulmonary smear-positive	Pulmonary	RELAPSE	101-200	0	0
58	7/2/2009		MALE	2009-01-16		2009	Negative	55-64	55-59		1	FALSE		HIV-		HIV-			Completed or cured	Pulmonary smear-positive	Pulmonary	NEW			1
51	9/30/2009		MALE	2009-01-22		2009	Negative	45-54	50-54		1	FALSE		HIV-		HIV-			Completed or cured	Pulmonary smear-positive	Pulmonary	RELAPSE			0
51	6/29/2009		MALE	2009-01-09		2009	Negative	45-54	50-54		1	FALSE		HIV-		HIV-			Completed or cured	Pulmonary smear-negative	Pulmonary	NEW			1
39	12/14/2009		MALE	2009-06-29		2009	Negative	35-44	35-39		1	FALSE		HIV-		HIV-			Completed or cured	Pulmonary smear-negative	Pulmonary	NEW			1
69	9/10/2009		FEMALE	2009-02-03		2009	Negative	>=65	65-69		1	FALSE		HIV-		HIV-			Completed or cured	Extrapulmonary	Extrapulmonary	NEW			1
26	7/29/2009	48	MALE	2009-01-29		2009	Positive	25-34	25-29	1	1	FALSE	NO	HIV+ not on ART	0	HIV+ not on ART	<200	<100	Completed or cured	Pulmonary smear-positive	Pulmonary	NEW	<=50	0	1
46	2/3/2010		FEMALE	2009-06-12		2009	Negative	45-54	45-49		1	FALSE		HIV-		HIV-			Completed or cured	Pulmonary smear-negative	Pulmonary	RELAPSE			0
42	4/20/2009	5	FEMALE	2009-01-16		2009	Positive	35-44	40-44	1	1	FALSE	NO	HIV+ not on ART	0	HIV+ not on ART	<200	<100	Defaulted	Pulmonary smear-negative	Pulmonary	OTHER	<=50	0	0
39	11/21/2009		MALE	2009-05-20		2009		35-44	35-39		0	FALSE							Defaulted	Pulmonary smear-positive	Pulmonary	OTHER			0
68	1/15/2009	74	FEMALE	2009-01-08		2009	Positive	>=65	65-69	1	1	FALSE	YES	HIV+ not on ART	0	HIV+ not on ART	<200	<100	Died	Pulmonary smear-negative	Pulmonary	OTHER	51-100	1	0
26	7/16/2009	152	FEMALE	2009-01-16		2009	Positive	25-34	25-29	1	1	FALSE	NO	HIV+ not on ART	0	HIV+ not on ART	<200	100-199	Completed or cured	Extrapulmonary	Extrapulmonary	NEW	101-200	0	1
39	4/15/2009		FEMALE	2009-01-28		2009	Negative	35-44	35-39		1	FALSE		HIV-		HIV-			Moved or transferred	Pulmonary smear-negative	Pulmonary	OTHER			0
24	7/15/2009	489	FEMALE	2009-01-26		2009	Positive	15-24	20-24	1	1	FALSE	NO	HIV+ not on ART	0	HIV+ not on ART	>=200	>=350	Completed or cured	Pulmonary smear-negative	Pulmonary	NEW	351-500	0	1
27	7/6/2009	172	FEMALE	2009-01-19		2009	Positive	25-34	25-29	1	1	FALSE	NO	HIV+ not on ART	0	HIV+ not on ART	<200	100-199	Completed or cured	Pulmonary smear-positive	Pulmonary	NEW	101-200	0	1
47	9/8/2009	72	MALE	2009-01-22		2009	Positive	45-54	45-49	1	1	FALSE	YES	HIV+ not on ART	0	HIV+ not on ART	<200	<100	Completed or cured	Pulmonary smear-positive	Pulmonary	OTHER	51-100	1	0
29	6/25/2009		FEMALE	2009-01-09		2009	Negative	25-34	25-29		1	FALSE		HIV-		HIV-			Completed or cured	Pulmonary smear-negative	Pulmonary	NEW			1
20	7/29/2009	753	MALE	2009-03-06		2009	Positive	15-24	20-24	1	1	FALSE	NO	HIV+ not on ART	0	HIV+ not on ART	>=200	>=350	Defaulted	Pulmonary smear-negative	Pulmonary	NEW	>500	0	1
45	7/7/2009		FEMALE	2009-01-21		2009	Negative	45-54	45-49		1	FALSE		HIV-		HIV-			Completed or cured	Pulmonary smear-positive	Pulmonary	NEW			1
68	8/31/2009		MALE	2009-03-17		2009		>=65	65-69		0	FALSE							Completed or cured	Pulmonary smear-positive	Pulmonary	NEW			1
78	8/14/2009		MALE	2009-02-05		2009	Negative	>=65	>=75		1	FALSE		HIV-		HIV-			Completed or cured	Pulmonary smear-positive	Pulmonary	NEW			1
28	9/8/2009	11	MALE	2009-01-27		2009	Positive	25-34	25-29	1	1	FALSE	NO	HIV+ not on ART	0	HIV+ not on ART	<200	<100	Completed or cured	Pulmonary smear-positive	Pulmonary	RELAPSE	<=50	0	0
19	7/7/2009		FEMALE	2009-01-20		2009		15-24	15-19		0	FALSE							Completed or cured	Pulmonary smear-positive	Pulmonary	NEW			1
50	6/12/2009	176	FEMALE	2009-01-16		2009	Positive	45-54	50-54	1	1	FALSE		HIV+ not on ART	0	HIV+ not on ART	<200	100-199	Defaulted	Pulmonary smear-positive	Pulmonary	NEW	101-200	0	1
30	3/6/2009	17	MALE	2009-01-21		2009	Positive	25-34	30-34	1	1	FALSE	YES	HIV+ not on ART	0	HIV+ not on ART	<200	<100	Moved or transferred	Pulmonary smear-negative	Pulmonary	NEW	<=50	1	1
29	7/7/2009		FEMALE	2009-01-20		2009	Negative	25-34	25-29		1	FALSE		HIV-		HIV-			Completed or cured	Pulmonary smear-positive	Pulmonary	NEW			1
41	10/15/2009		MALE	2009-03-05		2009	Negative	35-44	40-44		1	FALSE		HIV-		HIV-			Completed or cured	Pulmonary smear-positive	Pulmonary	RELAPSE			0
30	6/30/2009		FEMALE	2009-02-06		2009	Negative	25-34	30-34		1	FALSE		HIV-		HIV-			Defaulted	Pulmonary smear-positive	Pulmonary	NEW			1
29	11/9/2009		FEMALE	2009-05-25		2009	Negative	25-34	25-29		1	FALSE		HIV-		HIV-			Completed or cured	Pulmonary smear-positive	Pulmonary	NEW			1
67	2/6/2010		MALE	2009-08-17		2009	Negative	>=65	65-69		1	FALSE		HIV-		HIV-			Completed or cured	Pulmonary smear-negative	Pulmonary	NEW			1
23	7/10/2009		MALE	2009-01-23		2009	Negative	15-24	20-24		1	FALSE		HIV-		HIV-			Completed or cured	Pulmonary smear-positive	Pulmonary	NEW			1
35	6/22/2009	147	MALE	2009-01-06		2009	Positive	35-44	35-39	1	1	FALSE	NO	HIV+ not on ART	0	HIV+ not on ART	<200	100-199	Completed or cured	Pulmonary smear-negative	Pulmonary	NEW	101-200	0	1
40	9/9/2009		MALE	2009-01-27		2009	Positive	35-44	40-44		1	TRUE	YES	HIV+ on ART		HIV+ on ART at TB Dx			Completed or cured	Pulmonary smear-negative	Pulmonary	OTHER			0
48	4/23/2009	150	MALE	2009-01-28		2009	Positive	45-54	45-49	1	1	FALSE	NO	HIV+ not on ART	0	HIV+ not on ART	<200	100-199	Defaulted	Pulmonary smear-negative	Pulmonary	OTHER	101-200	0	0
40	7/16/2009		MALE	2009-01-29		2009	Negative	35-44	40-44		1	FALSE		HIV-		HIV-			Completed or cured	Pulmonary smear-positive	Pulmonary	NEW			1
50	7/21/2009		MALE	2009-01-19		2009	Negative	45-54	50-54		1	FALSE		HIV-		HIV-			Defaulted	Pulmonary smear-positive	Pulmonary	RELAPSE			0
57	11/5/2009		MALE	2009-03-26		2009	Negative	55-64	55-59		1	FALSE		HIV-		HIV-			Completed or cured	Pulmonary smear-positive	Pulmonary	RE-TREATMENT AFTER FAILURE			0
57	8/17/2009		MALE	2009-04-14		2009		55-64	55-59		0	FALSE							Defaulted	Extrapulmonary	Extrapulmonary	NEW			1
31	9/2/2009		MALE	2009-03-16		2009		25-34	30-34		0	FALSE							Completed or cured	Pulmonary smear-negative	Pulmonary	NEW			1
47	9/24/2009		MALE	2009-04-07		2009	Negative	45-54	45-49		1	FALSE		HIV-		HIV-			Completed or cured	Pulmonary smear-negative	Pulmonary	NEW			1
26	6/23/2009		FEMALE	2009-01-07		2009	Positive	25-34	25-29		1	FALSE	NO	HIV+ not on ART	0	HIV+ not on ART			Completed or cured	Pulmonary smear-negative	Pulmonary	NEW		0	1
25	8/25/2009		MALE	2009-01-13		2009	Negative	25-34	25-29		1	FALSE		HIV-		HIV-			Completed or cured	Pulmonary smear-positive	Pulmonary	RELAPSE			0
23	7/30/2009		FEMALE	2009-01-15		2009	Negative	15-24	20-24		1	FALSE		HIV-		HIV-			Completed or cured	Pulmonary smear-negative	Pulmonary	NEW			1
44	7/9/2009	229	FEMALE	2009-01-23		2009	Positive	35-44	40-44	1	1	FALSE	NO	HIV+ not on ART	0	HIV+ not on ART	>=200	200-349	Completed or cured	Pulmonary smear-positive	Pulmonary	NEW	201-350	0	1
27	8/19/2009	119	FEMALE	2009-01-07		2009	Positive	25-34	25-29	1	1	FALSE	NO	HIV+ not on ART	0	HIV+ not on ART	<200	100-199	Completed or cured	Pulmonary smear-positive	Pulmonary	RELAPSE	101-200	0	0
20	7/21/2009		FEMALE	2009-01-26		2009	Negative	15-24	20-24		1	FALSE		HIV-		HIV-			Completed or cured	Pulmonary smear-negative	Pulmonary	NEW			1
50	7/2/2009		MALE	2009-01-27		2009	Negative	45-54	50-54		1	FALSE		HIV-		HIV-			Completed or cured	Pulmonary smear-positive	Pulmonary	NEW			1
52	1/7/2010		MALE	2009-05-28		2009	Negative	45-54	50-54		1	FALSE		HIV-		HIV-			Completed or cured	Pulmonary smear-positive	Pulmonary	RE-TREATMENT AFTER DEFAULT			0
38	10/5/2009		FEMALE	2009-02-16		2009	Positive	35-44	35-39		1	FALSE		HIV+ not on ART	0	HIV+ not on ART			Completed or cured	Pulmonary smear-positive	Pulmonary	RELAPSE		0	0
65	8/28/2009		MALE	2009-01-19		2009	Negative	>=65	65-69		1	FALSE		HIV-		HIV-			Completed or cured	Pulmonary smear-positive	Pulmonary	RELAPSE			0
30	6/18/2009	41	MALE	2009-01-09		2009	Positive	25-34	30-34	1	1	FALSE	NO	HIV+ not on ART	0	HIV+ not on ART	<200	<100	Completed or cured	Pulmonary smear-negative	Pulmonary	NEW	<=50	0	1
28	7/30/2009		MALE	2009-02-11		2009	Negative	25-34	25-29		1	FALSE		HIV-		HIV-			Completed or cured	Pulmonary smear-positive	Pulmonary	NEW			1
57	8/12/2009		MALE	2009-02-06		2009	Negative	55-64	55-59		1	FALSE		HIV-		HIV-			Completed or cured	Pulmonary smear-negative	Pulmonary	NEW			1
34	11/17/2009		FEMALE	2009-04-07		2009	Negative	25-34	30-34		1	FALSE		HIV-		HIV-			Completed or cured	Pulmonary smear-positive	Pulmonary	RELAPSE			0
55	6/30/2009	270	FEMALE	2009-01-09		2009	Positive	55-64	55-59	1	1	FALSE	NO	HIV+ not on ART	0	HIV+ not on ART	>=200	200-349	Completed or cured	Pulmonary smear-negative	Pulmonary	NEW	201-350	0	1
36	7/31/2009	919	MALE	2009-02-09		2009	Positive	35-44	35-39	1	1	FALSE		HIV+ not on ART	0	HIV+ not on ART	>=200	>=350	Completed or cured	Pulmonary smear-positive	Pulmonary	NEW	>500	0	1
52	12/2/2009		MALE	2009-05-12		2009	Negative	45-54	50-54		1	FALSE		HIV-		HIV-			Completed or cured	Pulmonary smear-positive	Pulmonary	NEW			1
48	8/19/2009		MALE	2009-03-04		2009	Negative	45-54	45-49		1	FALSE		HIV-		HIV-			Completed or cured	Pulmonary smear-negative	Pulmonary	NEW			1
32	9/28/2009		MALE	2009-04-07		2009		25-34	30-34		0	FALSE							Completed or cured	Pulmonary smear-positive	Pulmonary	NEW			1
29	8/7/2009	8	MALE	2009-01-23		2009	Positive	25-34	25-29	1	1	FALSE	YES	HIV+ not on ART	0	HIV+ not on ART	<200	<100	Completed or cured	Pulmonary smear-negative	Pulmonary	NEW	<=50	1	1
21	7/15/2009		FEMALE	2009-01-09		2009	Negative	15-24	20-24		1	FALSE		HIV-		HIV-			Completed or cured	Pulmonary smear-negative	Pulmonary	NEW			1
19	7/8/2009		MALE	2009-01-14		2009	Negative	15-24	15-19		1	FALSE		HIV-		HIV-			Completed or cured	Pulmonary smear-positive	Pulmonary	NEW			1
28	9/2/2009		FEMALE	2009-01-21		2009	Positive	25-34	25-29		1	FALSE		HIV+ not on ART	0	HIV+ not on ART			Completed or cured	Pulmonary smear-negative	Pulmonary	OTHER		0	0
33	5/29/2009		MALE	2009-01-14		2009	Negative	25-34	30-34		1	FALSE		HIV-		HIV-			Moved or transferred	Pulmonary smear-positive	Pulmonary	NEW			1
38	4/15/2009	199	FEMALE	2009-01-08		2009	Positive	35-44	35-39	1	1	FALSE		HIV+ not on ART	0	HIV+ not on ART	<200	100-199	Defaulted	Pulmonary smear-positive	Pulmonary	RELAPSE	101-200	0	0
39	7/8/2009		FEMALE	2009-01-20		2009	Negative	35-44	35-39		1	FALSE		HIV-		HIV-			Completed or cured	Pulmonary smear-positive	Pulmonary	NEW			1
26	11/18/2009	24	MALE	2009-04-14		2009	Positive	25-34	25-29	1	1	FALSE	YES	HIV+ not on ART	0	HIV+ not on ART	<200	<100	Completed or cured	Extrapulmonary	Extrapulmonary	OTHER	<=50	1	0
34	9/2/2009		FEMALE	2009-01-22		2009	Negative	25-34	30-34		1	FALSE		HIV-		HIV-			Completed or cured	Pulmonary smear-negative	Pulmonary	OTHER			0
25	7/6/2009	164	FEMALE	2009-01-19		2009	Positive	25-34	25-29	1	1	FALSE	NO	HIV+ not on ART	0	HIV+ not on ART	<200	100-199	Completed or cured	Extrapulmonary	Extrapulmonary	NEW	101-200	0	1
24	7/14/2009	108	MALE	2009-01-06		2009	Positive	15-24	20-24	1	1	FALSE	NO	HIV+ not on ART	0	HIV+ not on ART	<200	100-199	Completed or cured	Pulmonary smear-positive	Pulmonary	NEW	101-200	0	1
24	12/1/2009		MALE	2009-01-28		2009	Negative	15-24	20-24		1	FALSE		HIV-		HIV-			Completed or cured	Pulmonary smear-negative	Pulmonary	OTHER			0
27	11/16/2009		FEMALE	2009-06-01		2009	Negative	25-34	25-29		1	FALSE		HIV-		HIV-			Completed or cured	Pulmonary smear-positive	Pulmonary	NEW			1
35	6/23/2009	157	MALE	2009-01-08		2009	Positive	35-44	35-39	1	1	FALSE	YES	HIV+ not on ART	0	HIV+ not on ART	<200	100-199	Completed or cured	Pulmonary smear-positive	Pulmonary	NEW	101-200	1	1
24	7/24/2009		MALE	2009-02-06		2009	Negative	15-24	20-24		1	FALSE		HIV-		HIV-			Completed or cured	Pulmonary smear-positive	Pulmonary	NEW			1
18	11/2/2009		MALE	2009-05-15		2009	Negative	15-24	15-19		1	FALSE		HIV-		HIV-			Completed or cured	Pulmonary smear-positive	Pulmonary	NEW			1
46	11/15/2009		MALE	2009-05-29		2009	Negative	45-54	45-49		1	FALSE		HIV-		HIV-			Completed or cured	Pulmonary smear-positive	Pulmonary	NEW			1
31	6/26/2009		MALE	2009-01-09		2009		25-34	30-34		0	FALSE							Completed or cured	Pulmonary smear-positive	Pulmonary	NEW			1
34	10/26/2009	17	MALE	2009-01-13		2009	Positive	25-34	30-34	1	1	FALSE	YES	HIV+ not on ART	0	HIV+ not on ART	<200	<100	Completed or cured	Extrapulmonary	Extrapulmonary	NEW	<=50	1	1
25	8/7/2009		MALE	2009-02-16		2009	Negative	25-34	25-29		1	FALSE		HIV-		HIV-			Completed or cured	Pulmonary smear-positive	Pulmonary	NEW			1
34	7/9/2009		FEMALE	2009-01-22		2009		25-34	30-34		0	FALSE							Completed or cured	Pulmonary smear-negative	Pulmonary	NEW			1
31	6/26/2009		FEMALE	2009-01-07		2009	Negative	25-34	30-34		1	FALSE		HIV-		HIV-			Completed or cured	Pulmonary smear-negative	Pulmonary	NEW			1
38	12/4/2009		MALE	2009-05-19		2009		35-44	35-39		0	FALSE							Failed	Pulmonary smear-positive	Pulmonary	NEW			1
26	2/6/2010	624	MALE	2009-06-24		2009	Positive	25-34	25-29	1	1	FALSE	NO	HIV+ not on ART	0	HIV+ not on ART	>=200	>=350	Completed or cured	Pulmonary smear-positive	Pulmonary	RE-TREATMENT AFTER DEFAULT	>500	0	0
47	7/8/2009		MALE	2009-01-21		2009	Negative	45-54	45-49		1	FALSE		HIV-		HIV-			Completed or cured	Extrapulmonary	Extrapulmonary	NEW			1
59	10/12/2009		MALE	2009-03-05		2009		55-64	55-59		0	FALSE							Completed or cured	Pulmonary smear-negative	Pulmonary	RELAPSE			0
53	3/1/2010		MALE	2009-07-01		2009	Negative	45-54	50-54		1	FALSE		HIV-		HIV-			Completed or cured	Pulmonary smear-positive	Pulmonary	RELAPSE			0
29	7/15/2009		MALE	2009-01-29		2009	Negative	25-34	25-29		1	FALSE		HIV-		HIV-			Completed or cured	Pulmonary smear-positive	Pulmonary	NEW			1
60	8/19/2009	179	MALE	2009-01-07		2009	Positive	55-64	60-64	1	1	TRUE	YES	HIV+ on ART		HIV+ on ART at TB Dx	<200	100-199	Completed or cured	Pulmonary smear-negative	Pulmonary	NEW	101-200		1
29	7/20/2009		FEMALE	2009-01-22		2009	Negative	25-34	25-29		1	FALSE		HIV-		HIV-			Completed or cured	Pulmonary smear-positive	Pulmonary	NEW			1
56	7/15/2009		MALE	2009-01-28		2009	Negative	55-64	55-59		1	FALSE		HIV-		HIV-			Completed or cured	Pulmonary smear-negative	Pulmonary	NEW			1
33	6/30/2009	135	FEMALE	2009-01-08		2009	Positive	25-34	30-34	1	1	FALSE	YES	HIV+ not on ART	0	HIV+ not on ART	<200	100-199	Completed or cured	Pulmonary smear-negative	Pulmonary	NEW	101-200	1	1
31	9/21/2009	48	MALE	2009-02-05		2009	Positive	25-34	30-34	1	1	FALSE	YES	HIV+ not on ART	0	HIV+ not on ART	<200	<100	Completed or cured	Pulmonary smear-negative	Pulmonary	OTHER	<=50	1	0
48	7/14/2009		MALE	2009-01-27		2009	Negative	45-54	45-49		1	FALSE		HIV-		HIV-			Completed or cured	Pulmonary smear-positive	Pulmonary	NEW			1
59	4/10/2009	55	MALE	2009-02-25		2009	Positive	55-64	55-59	1	1	FALSE	NO	HIV+ not on ART	0	HIV+ not on ART	<200	<100	Died	Extrapulmonary	Extrapulmonary	NEW	51-100	0	1
53	12/1/2009		MALE	2009-06-15		2009	Negative	45-54	50-54		1	FALSE		HIV-		HIV-			Completed or cured	Pulmonary smear-negative	Pulmonary	NEW			1
26	8/24/2009		FEMALE	2009-03-10		2009		25-34	25-29		0	FALSE							Completed or cured	Extrapulmonary	Extrapulmonary	NEW			1
69	10/14/2009		FEMALE	2009-01-06		2009	Negative	>=65	65-69		1	FALSE		HIV-		HIV-			Defaulted	Pulmonary smear-positive	Pulmonary	NEW			1
39	10/5/2009		MALE	2009-04-20		2009	Negative	35-44	35-39		1	FALSE		HIV-		HIV-			Completed or cured	Pulmonary smear-positive	Pulmonary	NEW			1
31	7/23/2009		MALE	2009-02-06		2009	Negative	25-34	30-34		1	FALSE		HIV-		HIV-			Completed or cured	Pulmonary smear-positive	Pulmonary	NEW			1
33	5/31/2010		MALE	2009-12-04		2009	Negative	25-34	30-34		1	FALSE		HIV-		HIV-			Completed or cured	Pulmonary smear-positive	Pulmonary	NEW			1
42	6/22/2009	245	FEMALE	2009-01-09		2009	Positive	35-44	40-44	1	1	TRUE	YES	HIV+ on ART		HIV+ on ART at TB Dx	>=200	200-349	Completed or cured	Extrapulmonary	Extrapulmonary	NEW	201-350		1
45	2/9/2009	148	FEMALE	2009-01-21		2009	Positive	45-54	45-49	1	1	FALSE	NO	HIV+ not on ART	0	HIV+ not on ART	<200	100-199	Died	Extrapulmonary	Extrapulmonary	NEW	101-200	0	1
26	8/5/2009		MALE	2009-02-19		2009	Negative	25-34	25-29		1	FALSE		HIV-		HIV-			Completed or cured	Pulmonary smear-positive	Pulmonary	NEW			1
34	7/3/2009		MALE	2009-01-15		2009	Negative	25-34	30-34		1	FALSE		HIV-		HIV-			Completed or cured	Pulmonary smear-negative	Pulmonary	NEW			1
40	7/8/2009	61	FEMALE	2009-01-12		2009	Positive	35-44	40-44	1	1	FALSE		HIV+ not on ART	0	HIV+ not on ART	<200	<100	Completed or cured	Extrapulmonary	Extrapulmonary	NEW	51-100	0	1
25	6/17/2009		MALE	2009-02-10		2009	Negative	25-34	25-29		1	FALSE		HIV-		HIV-			Defaulted	Pulmonary smear-positive	Pulmonary	NEW			1
33	3/30/2009		MALE	2009-02-12		2009	Negative	25-34	30-34		1	FALSE		HIV-		HIV-			Died	Pulmonary smear-positive	Pulmonary	NEW			1
33	8/6/2009		MALE	2009-01-09		2009	Negative	25-34	30-34		1	FALSE		HIV-		HIV-			Defaulted	Extrapulmonary	Extrapulmonary	NEW			1
53	7/1/2009	220	MALE	2009-01-15		2009	Positive	45-54	50-54	1	1	FALSE		HIV+ not on ART	0	HIV+ not on ART	>=200	200-349	Completed or cured	Pulmonary smear-positive	Pulmonary	NEW	201-350	0	1
47	11/11/2009		MALE	2009-04-01		2009	Negative	45-54	45-49		1	FALSE		HIV-		HIV-			Completed or cured	Pulmonary smear-negative	Pulmonary	OTHER			0
41	7/21/2009		MALE	2009-01-23		2009	Negative	35-44	40-44		1	FALSE		HIV-		HIV-			Completed or cured	Pulmonary smear-positive	Pulmonary	NEW			1
56	7/10/2009		MALE	2009-01-19		2009		55-64	55-59		0	FALSE							Died	Pulmonary smear-positive	Pulmonary	RELAPSE			0
22	7/6/2009		MALE	2009-01-19		2009	Negative	15-24	20-24		1	FALSE		HIV-		HIV-			Completed or cured	Pulmonary smear-positive	Pulmonary	NEW			1
62	7/12/2009		FEMALE	2009-01-23		2009	Negative	55-64	60-64		1	FALSE		HIV-		HIV-			Completed or cured	Pulmonary smear-positive	Pulmonary	NEW			1
25	12/7/2009		MALE	2009-06-19		2009	Negative	25-34	25-29		1	FALSE		HIV-		HIV-			Completed or cured	Extrapulmonary	Extrapulmonary	NEW			1
47	1/14/2010		MALE	2009-07-29		2009		45-54	45-49		0	FALSE							Completed or cured	Pulmonary smear-positive	Pulmonary	NEW			1
51	4/9/2009		MALE	2009-01-21		2009	Negative	45-54	50-54		1	FALSE		HIV-		HIV-			Defaulted	Pulmonary smear-positive	Pulmonary	RELAPSE			0
24	7/15/2009		FEMALE	2009-01-29		2009	Positive	15-24	20-24		1	FALSE	NO	HIV+ not on ART	0	HIV+ not on ART			Completed or cured	Pulmonary smear-negative	Pulmonary	NEW		0	1
27	7/3/2009	205	FEMALE	2009-01-16		2009	Positive	25-34	25-29	1	1	FALSE	NO	HIV+ not on ART	0	HIV+ not on ART	>=200	200-349	Completed or cured	Pulmonary smear-negative	Pulmonary	NEW	201-350	0	1
24	2/25/2009		MALE	2009-01-15		2009	Negative	15-24	20-24		1	FALSE		HIV-		HIV-			Defaulted	Pulmonary smear-positive	Pulmonary	RE-TREATMENT AFTER DEFAULT			0
21	8/12/2009		MALE	2009-01-16		2009	Negative	15-24	20-24		1	FALSE		HIV-		HIV-			Completed or cured	Pulmonary smear-positive	Pulmonary	NEW			1
41	7/24/2009	222	MALE	2009-02-03		2009	Positive	35-44	40-44	1	1	FALSE	NO	HIV+ not on ART	0	HIV+ not on ART	>=200	200-349	Completed or cured	Pulmonary smear-negative	Pulmonary	NEW	201-350	0	1
39	7/23/2009		MALE	2009-02-05		2009	Negative	35-44	35-39		1	FALSE		HIV-		HIV-			Completed or cured	Pulmonary smear-positive	Pulmonary	NEW			1
34	7/30/2009		MALE	2009-02-13		2009	Negative	25-34	30-34		1	FALSE		HIV-		HIV-			Completed or cured	Pulmonary smear-positive	Pulmonary	NEW			1
25	7/29/2009		MALE	2009-02-09		2009		25-34	25-29		0	FALSE							Completed or cured	Pulmonary smear-positive	Pulmonary	NEW			1
36	1/1/2010		MALE	2009-05-20		2009	Negative	35-44	35-39		1	FALSE		HIV-		HIV-			Completed or cured	Pulmonary smear-positive	Pulmonary	RELAPSE			0
36	7/27/2009	237	FEMALE	2009-02-10		2009	Positive	35-44	35-39	1	1	FALSE	NO	HIV+ not on ART	0	HIV+ not on ART	>=200	200-349	Completed or cured	Pulmonary smear-negative	Pulmonary	NEW	201-350	0	1
26	7/8/2009	824	FEMALE	2009-01-12		2009	Positive	25-34	25-29	1	1	FALSE	NO	HIV+ not on ART	0	HIV+ not on ART	>=200	>=350	Completed or cured	Extrapulmonary	Extrapulmonary	NEW	>500	0	1
42	8/30/2009		FEMALE	2009-01-19		2009	Negative	35-44	40-44		1	FALSE		HIV-		HIV-			Completed or cured	Pulmonary smear-positive	Pulmonary	RELAPSE			0
22	7/13/2009		MALE	2009-01-27		2009	Negative	15-24	20-24		1	FALSE		HIV-		HIV-			Completed or cured	Pulmonary smear-positive	Pulmonary	NEW			1
24	7/4/2009		MALE	2009-01-16		2009	Negative	15-24	20-24		1	FALSE		HIV-		HIV-			Completed or cured	Pulmonary smear-positive	Pulmonary	NEW			1
38	6/30/2009	792	FEMALE	2009-01-13		2009	Positive	35-44	35-39	1	1	FALSE	NO	HIV+ not on ART	0	HIV+ not on ART	>=200	>=350	Completed or cured	Pulmonary smear-negative	Pulmonary	NEW	>500	0	1
50	9/19/2009		FEMALE	2009-01-27		2009	Negative	45-54	50-54		1	FALSE		HIV-		HIV-			Completed or cured	Pulmonary smear-positive	Pulmonary	RELAPSE			0
60	7/28/2009	83	MALE	2009-06-11		2009	Positive	55-64	60-64	1	1	FALSE	NO	HIV+ not on ART	0	HIV+ not on ART	<200	<100	Died	Pulmonary smear-positive	Pulmonary	RELAPSE	51-100	0	0
29	1/28/2010		FEMALE	2009-08-12		2009	Negative	25-34	25-29		1	FALSE		HIV-		HIV-			Completed or cured	Pulmonary smear-positive	Pulmonary	NEW			1
46	7/14/2009	508	FEMALE	2009-01-16		2009	Positive	45-54	45-49	1	1	FALSE	NO	HIV+ not on ART	0	HIV+ not on ART	>=200	>=350	Completed or cured	Pulmonary smear-negative	Pulmonary	NEW	>500	0	1
24	8/6/2009	210	FEMALE	2009-05-05		2009	Positive	15-24	20-24	1	1	FALSE	YES	HIV+ not on ART	0	HIV+ not on ART	>=200	200-349	Moved or transferred	Pulmonary smear-positive	Pulmonary	NEW	201-350	1	1
44	7/6/2009	132	MALE	2009-01-21		2009	Positive	35-44	40-44	1	1	FALSE	YES	HIV+ not on ART	0	HIV+ not on ART	<200	100-199	Completed or cured	Extrapulmonary	Extrapulmonary	NEW	101-200	1	1
22	8/7/2009		FEMALE	2009-02-06		2009	Negative	15-24	20-24		1	FALSE		HIV-		HIV-			Completed or cured	Pulmonary smear-positive	Pulmonary	NEW			1
20	7/30/2009		FEMALE	2009-02-12		2009	Negative	15-24	20-24		1	FALSE		HIV-		HIV-			Completed or cured	Pulmonary smear-negative	Pulmonary	NEW			1
32	5/5/2009		FEMALE	2009-01-14		2009	Positive	25-34	30-34		1	FALSE		HIV+ not on ART	0	HIV+ not on ART			Defaulted	Pulmonary smear-negative	Pulmonary	RE-TREATMENT AFTER DEFAULT		0	0
39	12/15/2009		FEMALE	2009-06-22		2009	Negative	35-44	35-39		1	FALSE		HIV-		HIV-			Completed or cured	Pulmonary smear-positive	Pulmonary	NEW			1
49	7/10/2009		MALE	2009-01-23		2009	Negative	45-54	45-49		1	FALSE		HIV-		HIV-			Completed or cured	Extrapulmonary	Extrapulmonary	NEW			1
24	9/6/2009		FEMALE	2009-01-15		2009	Negative	15-24	20-24		1	FALSE		HIV-		HIV-			Completed or cured	Pulmonary smear-positive	Pulmonary	NEW			1
58	3/3/2010		MALE	2009-07-06		2009	Negative	55-64	55-59		1	FALSE		HIV-		HIV-			Completed or cured	Pulmonary smear-positive	Pulmonary	RELAPSE			0
48	8/24/2009	228	MALE	2009-01-12		2009	Positive	45-54	45-49	1	1	TRUE	YES	HIV+ on ART		HIV+ on ART at TB Dx	>=200	200-349	Completed or cured	Pulmonary smear-positive	Pulmonary	RELAPSE	201-350		0
30	7/29/2009		MALE	2009-02-10		2009	Negative	25-34	30-34		1	FALSE		HIV-		HIV-			Completed or cured	Pulmonary smear-positive	Pulmonary	NEW			1
45	12/21/2009	140	MALE	2009-05-08		2009	Positive	45-54	45-49	1	1	FALSE		HIV+ not on ART	0	HIV+ not on ART	<200	100-199	Completed or cured	Pulmonary smear-negative	Pulmonary	OTHER	101-200	0	0
29	8/23/2009		FEMALE	2009-01-12		2009	Negative	25-34	25-29		1	FALSE		HIV-		HIV-			Completed or cured	Pulmonary smear-positive	Pulmonary	RELAPSE			0
32	9/8/2009		MALE	2009-01-26		2009	Negative	25-34	30-34		1	FALSE		HIV-		HIV-			Completed or cured	Pulmonary smear-positive	Pulmonary	OTHER			0
26	10/22/2009		FEMALE	2009-05-06		2009	Negative	25-34	25-29		1	FALSE		HIV-		HIV-			Completed or cured	Pulmonary smear-negative	Pulmonary	NEW			1
46	9/15/2009		MALE	2009-02-03		2009	Negative	45-54	45-49		1	FALSE		HIV-		HIV-			Completed or cured	Pulmonary smear-positive	Pulmonary	RELAPSE			0
29	5/6/2009	283	MALE	2009-02-18		2009	Positive	25-34	25-29	1	1	FALSE	NO	HIV+ not on ART	0	HIV+ not on ART	>=200	200-349	Died	Pulmonary smear-negative	Pulmonary	NEW	201-350	0	1
38	7/15/2009		MALE	2009-01-20		2009		35-44	35-39		0	FALSE							Completed or cured	Pulmonary smear-positive	Pulmonary	NEW			1
64	7/16/2009		FEMALE	2009-01-29		2009		55-64	60-64		0	FALSE							Completed or cured	Pulmonary smear-negative	Pulmonary	NEW			1
26	7/5/2009	198	FEMALE	2009-01-19		2009	Positive	25-34	25-29	1	1	FALSE	YES	HIV+ not on ART	0	HIV+ not on ART	<200	100-199	Completed or cured	Pulmonary smear-negative	Pulmonary	NEW	101-200	1	1
43	8/28/2009	210	FEMALE	2009-01-16		2009	Positive	35-44	40-44	1	1	FALSE	YES	HIV+ not on ART	0	HIV+ not on ART	>=200	200-349	Completed or cured	Pulmonary smear-negative	Pulmonary	OTHER	201-350	1	0
32	6/15/2009	109	MALE	2009-01-21		2009	Positive	25-34	30-34	1	1	FALSE	NO	HIV+ not on ART	0	HIV+ not on ART	<200	100-199	Defaulted	Pulmonary smear-negative	Pulmonary	NEW	101-200	0	1
27	7/20/2009		FEMALE	2009-01-26		2009	Positive	25-34	25-29		1	FALSE	YES	HIV+ not on ART	0	HIV+ not on ART			Completed or cured	Pulmonary smear-positive	Pulmonary	NEW		1	1
28	1/9/2009	179	FEMALE	2009-01-07		2009	Positive	25-34	25-29	1	1	FALSE	NO	HIV+ not on ART	0	HIV+ not on ART	<200	100-199	Moved or transferred	Pulmonary smear-negative	Pulmonary	NEW	101-200	0	1
21	7/31/2009	310	FEMALE	2009-01-28		2009	Positive	15-24	20-24	1	1	FALSE	NO	HIV+ not on ART	0	HIV+ not on ART	>=200	200-349	Completed or cured	Pulmonary smear-positive	Pulmonary	NEW	201-350	0	1
37	9/8/2009	99	MALE	2009-01-26		2009	Positive	35-44	35-39	1	1	FALSE	YES	HIV+ not on ART	0	HIV+ not on ART	<200	<100	Completed or cured	Pulmonary smear-positive	Pulmonary	OTHER	51-100	1	0
22	5/21/2009		MALE	2009-01-22		2009	Negative	15-24	20-24		1	FALSE		HIV-		HIV-			Defaulted	Pulmonary smear-positive	Pulmonary	RE-TREATMENT AFTER FAILURE			0
24	7/15/2009		FEMALE	2009-01-21		2009	Negative	15-24	20-24		1	FALSE		HIV-		HIV-			Completed or cured	Pulmonary smear-positive	Pulmonary	NEW			1
35	6/30/2009	268	MALE	2009-01-09		2009	Positive	35-44	35-39	1	1	FALSE		HIV+ not on ART	0	HIV+ not on ART	>=200	200-349	Completed or cured	Extrapulmonary	Extrapulmonary	NEW	201-350	0	1
52	7/4/2009		MALE	2009-01-19		2009	Negative	45-54	50-54		1	FALSE		HIV-		HIV-			Completed or cured	Pulmonary smear-positive	Pulmonary	NEW			1
23	6/29/2009		MALE	2009-01-12		2009	Negative	15-24	20-24		1	FALSE		HIV-		HIV-			Completed or cured	Pulmonary smear-positive	Pulmonary	NEW			1
27	12/22/2009		FEMALE	2009-07-06		2009	Negative	25-34	25-29		1	FALSE		HIV-		HIV-			Completed or cured	Pulmonary smear-positive	Pulmonary	NEW			1
52	7/13/2009		FEMALE	2009-01-27		2009	Negative	45-54	50-54		1	FALSE		HIV-		HIV-			Completed or cured	Pulmonary smear-positive	Pulmonary	NEW			1
18	8/27/2009		MALE	2009-03-12		2009	Negative	15-24	15-19		1	FALSE		HIV-		HIV-			Completed or cured	Pulmonary smear-positive	Pulmonary	NEW			1
28	7/15/2009		MALE	2009-01-29		2009	Negative	25-34	25-29		1	FALSE		HIV-		HIV-			Completed or cured	Pulmonary smear-negative	Pulmonary	NEW			1
37	6/30/2009		MALE	2009-02-03		2009	Negative	35-44	35-39		1	FALSE		HIV-		HIV-			Defaulted	Pulmonary smear-positive	Pulmonary	NEW			1
24	7/7/2009	3	FEMALE	2009-01-21		2009	Positive	15-24	20-24	1	1	FALSE		HIV+ not on ART	0	HIV+ not on ART	<200	<100	Completed or cured	Pulmonary smear-positive	Pulmonary	NEW	<=50	0	1
22	10/6/2009		FEMALE	2009-04-21		2009	Negative	15-24	20-24		1	FALSE		HIV-		HIV-			Completed or cured	Pulmonary smear-positive	Pulmonary	NEW			1
52	9/3/2009	59	MALE	2009-01-23		2009	Positive	45-54	50-54	1	1	FALSE	NO	HIV+ not on ART	0	HIV+ not on ART	<200	<100	Completed or cured	Pulmonary smear-positive	Pulmonary	RELAPSE	51-100	0	0
42	7/15/2009	114	FEMALE	2009-01-26		2009	Positive	35-44	40-44	1	1	TRUE	YES	HIV+ on ART		HIV+ on ART at TB Dx	<200	100-199	Completed or cured	Pulmonary smear-negative	Pulmonary	NEW	101-200		1
31	7/8/2009		FEMALE	2009-01-21		2009	Negative	25-34	30-34		1	FALSE		HIV-		HIV-			Completed or cured	Pulmonary smear-positive	Pulmonary	NEW			1
38	7/10/2009		MALE	2009-01-22		2009	Negative	35-44	35-39		1	FALSE		HIV-		HIV-			Completed or cured	Pulmonary smear-positive	Pulmonary	NEW			1
19	1/2/2010		FEMALE	2009-05-18		2009	Negative	15-24	15-19		1	FALSE		HIV-		HIV-			Completed or cured	Pulmonary smear-positive	Pulmonary	NEW			1
35	9/15/2009		MALE	2009-03-18		2009	Negative	35-44	35-39		1	FALSE		HIV-		HIV-			Completed or cured	Pulmonary smear-positive	Pulmonary	NEW			1
33	9/11/2009		MALE	2009-03-27		2009		25-34	30-34		0	FALSE							Completed or cured	Pulmonary smear-positive	Pulmonary	NEW			1
25	7/23/2009		MALE	2009-02-05		2009	Negative	25-34	25-29		1	FALSE		HIV-		HIV-			Completed or cured	Pulmonary smear-positive	Pulmonary	NEW			1
48	5/13/2009		FEMALE	2009-02-18		2009	Negative	45-54	45-49		1	FALSE		HIV-		HIV-			Defaulted	Pulmonary smear-negative	Pulmonary	RELAPSE			0
46	7/9/2009		FEMALE	2009-01-22		2009	Positive	45-54	45-49		1	FALSE	YES	HIV+ not on ART	0	HIV+ not on ART			Completed or cured	Pulmonary smear-negative	Pulmonary	NEW		1	1
19	8/3/2009		MALE	2009-02-24		2009	Negative	15-24	15-19		1	FALSE		HIV-		HIV-			Completed or cured	Pulmonary smear-negative	Pulmonary	NEW			1
24	6/30/2009		FEMALE	2009-01-27		2009	Negative	15-24	20-24		1	FALSE		HIV-		HIV-			Completed or cured	Pulmonary smear-negative	Pulmonary	NEW			1
29	6/30/2009	348	FEMALE	2009-01-12		2009	Positive	25-34	25-29	1	1	FALSE	NO	HIV+ not on ART	0	HIV+ not on ART	>=200	200-349	Completed or cured	Pulmonary smear-negative	Pulmonary	NEW	201-350	0	1
56	8/30/2009		MALE	2009-01-19		2009	Negative	55-64	55-59		1	FALSE		HIV-		HIV-			Completed or cured	Pulmonary smear-positive	Pulmonary	RELAPSE			0
62	8/20/2009		MALE	2009-01-09		2009	Negative	55-64	60-64		1	FALSE		HIV-		HIV-			Completed or cured	Pulmonary smear-positive	Pulmonary	RELAPSE			0
58	8/14/2009	117	FEMALE	2009-02-27		2009	Positive	55-64	55-59	1	1	FALSE		HIV+ not on ART	0	HIV+ not on ART	<200	100-199	Completed or cured	Pulmonary smear-negative	Pulmonary	NEW	101-200	0	1
31	8/28/2009		MALE	2009-01-08		2009	Negative	25-34	30-34		1	FALSE		HIV-		HIV-			Completed or cured	Pulmonary smear-negative	Pulmonary	RE-TREATMENT AFTER DEFAULT			0
47	9/14/2009		MALE	2009-01-26		2009	Negative	45-54	45-49		1	FALSE		HIV-		HIV-			Completed or cured	Pulmonary smear-positive	Pulmonary	RE-TREATMENT AFTER DEFAULT			0
46	9/4/2009		MALE	2009-01-23		2009	Negative	45-54	45-49		1	FALSE		HIV-		HIV-			Completed or cured	Pulmonary smear-positive	Pulmonary	RELAPSE			0
31	6/24/2009		MALE	2009-01-07		2009	Negative	25-34	30-34		1	FALSE		HIV-		HIV-			Completed or cured	Pulmonary smear-positive	Pulmonary	NEW			1
45	7/31/2009		MALE	2009-02-04		2009	Negative	45-54	45-49		1	FALSE		HIV-		HIV-			Completed or cured	Pulmonary smear-positive	Pulmonary	NEW			1
29	8/27/2009	6	MALE	2009-02-24		2009	Positive	25-34	25-29	1	1	FALSE	YES	HIV+ not on ART	0	HIV+ not on ART	<200	<100	Completed or cured	Extrapulmonary	Extrapulmonary	NEW	<=50	1	1
49	9/15/2009		MALE	2009-01-07		2009	Negative	45-54	45-49		1	FALSE		HIV-		HIV-			Completed or cured	Pulmonary smear-positive	Pulmonary	OTHER			0
56	9/10/2009		MALE	2009-01-27		2009	Negative	55-64	55-59		1	FALSE		HIV-		HIV-			Completed or cured	Pulmonary smear-positive	Pulmonary	RELAPSE			0
53	2/11/2010		MALE	2009-06-29		2009		45-54	50-54		0	FALSE							Completed or cured	Pulmonary smear-positive	Pulmonary	OTHER			0
26	7/14/2009	47	FEMALE	2009-01-09		2009	Positive	25-34	25-29	1	1	FALSE		HIV+ not on ART	0	HIV+ not on ART	<200	<100	Completed or cured	Pulmonary smear-negative	Pulmonary	NEW	<=50	0	1
21	9/10/2009		FEMALE	2009-01-28		2009	Negative	15-24	20-24		1	FALSE		HIV-		HIV-			Completed or cured	Pulmonary smear-negative	Pulmonary	RELAPSE			0
46	9/10/2009		MALE	2009-01-26		2009	Negative	45-54	45-49		1	FALSE		HIV-		HIV-			Completed or cured	Pulmonary smear-positive	Pulmonary	OTHER			0
40	9/26/2009	495	FEMALE	2009-04-12		2009	Positive	35-44	40-44	1	1	FALSE	NO	HIV+ not on ART	0	HIV+ not on ART	>=200	>=350	Completed or cured	Pulmonary smear-negative	Pulmonary	NEW	351-500	0	1
40	10/21/2009	108	MALE	2009-03-11		2009	Positive	35-44	40-44	1	1	FALSE	YES	HIV+ not on ART	0	HIV+ not on ART	<200	100-199	Defaulted	Pulmonary smear-negative	Pulmonary	RELAPSE	101-200	1	0
31	2/18/2010	506	FEMALE	2009-07-07		2009	Positive	25-34	30-34	1	1	FALSE	NO	HIV+ not on ART	0	HIV+ not on ART	>=200	>=350	Completed or cured	Pulmonary smear-positive	Pulmonary	NEW	>500	0	1
40	9/4/2009	597	FEMALE	2009-01-14		2009	Positive	35-44	40-44	1	1	FALSE	YES	HIV+ not on ART	0	HIV+ not on ART	>=200	>=350	Completed or cured	Pulmonary smear-negative	Pulmonary	NEW	>500	1	1
23	8/19/2009		FEMALE	2009-01-30		2009	Negative	15-24	20-24		1	FALSE		HIV-		HIV-			Completed or cured	Pulmonary smear-positive	Pulmonary	NEW			1
34	9/26/2009		MALE	2009-01-26		2009	Negative	25-34	30-34		1	FALSE		HIV-		HIV-			Completed or cured	Pulmonary smear-positive	Pulmonary	NEW			1
28	7/13/2009		FEMALE	2009-06-11		2009	Negative	25-34	25-29		1	FALSE		HIV-		HIV-			Defaulted	Pulmonary smear-negative	Pulmonary	NEW			1
24	8/5/2009		MALE	2009-02-19		2009	Negative	15-24	20-24		1	FALSE		HIV-		HIV-			Completed or cured	Pulmonary smear-negative	Pulmonary	NEW			1
21	12/15/2009		MALE	2009-06-01		2009	Negative	15-24	20-24		1	FALSE		HIV-		HIV-			Completed or cured	Extrapulmonary	Extrapulmonary	NEW			1
18	7/3/2009		MALE	2009-01-12		2009		15-24	15-19		0	FALSE							Completed or cured	Pulmonary smear-positive	Pulmonary	NEW			1
32	3/19/2010		MALE	2009-07-10		2009	Negative	25-34	30-34		1	FALSE		HIV-		HIV-			Completed or cured	Pulmonary smear-positive	Pulmonary	RELAPSE			0
48	11/18/2009		FEMALE	2009-03-18		2009		45-54	45-49		0	FALSE							Completed or cured	Pulmonary smear-positive	Pulmonary	NEW			1
31	6/25/2009	190	MALE	2009-01-12		2009	Positive	25-34	30-34	1	1	FALSE	YES	HIV+ not on ART	0	HIV+ not on ART	<200	100-199	Completed or cured	Pulmonary smear-negative	Pulmonary	NEW	101-200	1	1
23	9/18/2009		FEMALE	2009-02-06		2009	Negative	15-24	20-24		1	FALSE		HIV-		HIV-			Completed or cured	Pulmonary smear-positive	Pulmonary	RELAPSE			0
31	8/28/2009		MALE	2009-03-09		2009	Negative	25-34	30-34		1	FALSE		HIV-		HIV-			Completed or cured	Pulmonary smear-negative	Pulmonary	NEW			1
28	2/20/2009	143	FEMALE	2009-01-23		2009	Positive	25-34	25-29	1	1	FALSE	NO	HIV+ not on ART	0	HIV+ not on ART	<200	100-199	Died	Extrapulmonary	Extrapulmonary	NEW	101-200	0	1
53	7/31/2009	54	MALE	2009-01-15		2009	Positive	45-54	50-54	1	1	FALSE	YES	HIV+ not on ART	0	HIV+ not on ART	<200	<100	Failed	Pulmonary smear-positive	Pulmonary	NEW	51-100	1	1
30	7/2/2009		FEMALE	2009-01-16		2009	Negative	25-34	30-34		1	FALSE		HIV-		HIV-			Completed or cured	Pulmonary smear-positive	Pulmonary	NEW			1
51	9/10/2009		FEMALE	2009-01-28		2009	Negative	45-54	50-54		1	FALSE		HIV-		HIV-			Completed or cured	Pulmonary smear-negative	Pulmonary	OTHER			0
62	7/30/2009		MALE	2009-02-12		2009	Negative	55-64	60-64		1	FALSE		HIV-		HIV-			Completed or cured	Pulmonary smear-positive	Pulmonary	NEW			1
30	7/4/2009	235	FEMALE	2009-01-21		2009	Positive	25-34	30-34	1	1	FALSE	NO	HIV+ not on ART	0	HIV+ not on ART	>=200	200-349	Defaulted	Pulmonary smear-positive	Pulmonary	NEW	201-350	0	1
41	4/13/2009		FEMALE	2009-01-12		2009	Positive	35-44	40-44		1	FALSE	NO	HIV+ not on ART	0	HIV+ not on ART			Died	Extrapulmonary	Extrapulmonary	NEW		0	1
31	7/7/2009		MALE	2009-01-13		2009	Negative	25-34	30-34		1	FALSE		HIV-		HIV-			Completed or cured	Pulmonary smear-negative	Pulmonary	NEW			1
41	10/19/2009		FEMALE	2009-05-04		2009	Negative	35-44	40-44		1	FALSE		HIV-		HIV-			Completed or cured	Extrapulmonary	Extrapulmonary	NEW			1
34	9/22/2009		MALE	2009-04-07		2009		25-34	30-34		0	FALSE							Completed or cured	Pulmonary smear-positive	Pulmonary	NEW			1
32	10/22/2009	167	MALE	2009-05-06		2009	Positive	25-34	30-34	1	1	FALSE	YES	HIV+ not on ART	0	HIV+ not on ART	<200	100-199	Completed or cured	Pulmonary smear-negative	Pulmonary	NEW	101-200	1	1
43	8/10/2009		MALE	2009-02-24		2009		35-44	40-44		0	FALSE							Completed or cured	Pulmonary smear-positive	Pulmonary	NEW			1
35	9/10/2009		FEMALE	2009-01-29		2009	Negative	35-44	35-39		1	FALSE		HIV-		HIV-			Completed or cured	Pulmonary smear-negative	Pulmonary	RELAPSE			0
55	2/10/2010		MALE	2009-08-24		2009	Negative	55-64	55-59		1	FALSE		HIV-		HIV-			Completed or cured	Pulmonary smear-positive	Pulmonary	NEW			1
42	9/2/2009		FEMALE	2009-03-18		2009	Negative	35-44	40-44		1	FALSE		HIV-		HIV-			Completed or cured	Pulmonary smear-positive	Pulmonary	NEW			1
18	8/3/2009		MALE	2009-02-16		2009		15-24	15-19		0	FALSE							Completed or cured	Pulmonary smear-positive	Pulmonary	NEW			1
54	7/7/2009		FEMALE	2009-01-23		2009	Negative	45-54	50-54		1	FALSE		HIV-		HIV-			Completed or cured	Pulmonary smear-positive	Pulmonary	NEW			1
36	7/13/2009	72	FEMALE	2009-01-05		2009	Positive	35-44	35-39	1	1	FALSE	YES	HIV+ not on ART	0	HIV+ not on ART	<200	<100	Completed or cured	Pulmonary smear-negative	Pulmonary	NEW	51-100	1	1
40	6/29/2009		FEMALE	2009-01-09		2009	Positive	35-44	40-44		1	TRUE	YES	HIV+ on ART		HIV+ on ART at TB Dx			Completed or cured	Pulmonary smear-negative	Pulmonary	NEW			1
54	7/22/2009	138	MALE	2009-01-28		2009	Positive	45-54	50-54	1	1	FALSE	YES	HIV+ not on ART	0	HIV+ not on ART	<200	100-199	Completed or cured	Pulmonary smear-positive	Pulmonary	NEW	101-200	1	1
43	9/1/2009	97	MALE	2009-01-21		2009	Positive	35-44	40-44	1	1	FALSE	YES	HIV+ not on ART	0	HIV+ not on ART	<200	<100	Completed or cured	Pulmonary smear-negative	Pulmonary	RELAPSE	51-100	1	0
90	7/7/2009		MALE	2009-01-19		2009		>=65	>=75		0	FALSE							Completed or cured	Pulmonary smear-negative	Pulmonary	NEW			1
28	7/2/2009	440	FEMALE	2009-01-16		2009	Positive	25-34	25-29	1	1	FALSE	YES	HIV+ not on ART	0	HIV+ not on ART	>=200	>=350	Completed or cured	Pulmonary smear-negative	Pulmonary	NEW	351-500	1	1
53	11/19/2009		MALE	2009-06-04		2009	Negative	45-54	50-54		1	FALSE		HIV-		HIV-			Completed or cured	Pulmonary smear-positive	Pulmonary	NEW			1
49	9/9/2009		MALE	2009-01-22		2009	Negative	45-54	45-49		1	FALSE		HIV-		HIV-			Completed or cured	Pulmonary smear-negative	Pulmonary	RELAPSE			0
42	10/27/2009		MALE	2009-03-18		2009	Negative	35-44	40-44		1	FALSE		HIV-		HIV-			Completed or cured	Pulmonary smear-negative	Pulmonary	RELAPSE			0
25	2/18/2010		MALE	2009-09-08		2009	Negative	25-34	25-29		1	FALSE		HIV-		HIV-			Completed or cured	Pulmonary smear-positive	Pulmonary	NEW			1
37	8/30/2009		MALE	2009-01-19		2009	Negative	35-44	35-39		1	FALSE		HIV-		HIV-			Completed or cured	Pulmonary smear-negative	Pulmonary	RE-TREATMENT AFTER DEFAULT			0
45	6/24/2009	404	FEMALE	2009-01-07		2009	Positive	45-54	45-49	1	1	FALSE	NO	HIV+ not on ART	0	HIV+ not on ART	>=200	>=350	Completed or cured	Pulmonary smear-negative	Pulmonary	NEW	351-500	0	1
57	10/26/2009		MALE	2009-02-17		2009	Negative	55-64	55-59		1	FALSE		HIV-		HIV-			Completed or cured	Pulmonary smear-negative	Pulmonary	RELAPSE			0
29	10/9/2009		FEMALE	2009-04-29		2009	Negative	25-34	25-29		1	FALSE		HIV-		HIV-			Completed or cured	Pulmonary smear-positive	Pulmonary	NEW			1
32	6/30/2009	72	MALE	2009-01-12		2009	Positive	25-34	30-34	1	1	FALSE	NO	HIV+ not on ART	0	HIV+ not on ART	<200	<100	Completed or cured	Pulmonary smear-positive	Pulmonary	NEW	51-100	0	1
45	9/8/2009		MALE	2009-01-28		2009	Negative	45-54	45-49		1	FALSE		HIV-		HIV-			Completed or cured	Pulmonary smear-positive	Pulmonary	RELAPSE			0
23	8/7/2009		FEMALE	2009-02-23		2009	Negative	15-24	20-24		1	FALSE		HIV-		HIV-			Completed or cured	Pulmonary smear-positive	Pulmonary	NEW			1
58	8/27/2009	109	FEMALE	2009-02-20		2009	Positive	55-64	55-59	1	1	FALSE		HIV+ not on ART	0	HIV+ not on ART	<200	100-199	Completed or cured	Pulmonary smear-negative	Pulmonary	NEW	101-200	0	1
27	10/26/2009	54	MALE	2009-05-20		2009	Positive	25-34	25-29	1	1	FALSE		HIV+ not on ART	0	HIV+ not on ART	<200	<100	Moved or transferred	Pulmonary smear-negative	Pulmonary	OTHER	51-100	0	0
49	7/16/2009		MALE	2009-01-30		2009	Negative	45-54	45-49		1	FALSE		HIV-		HIV-			Completed or cured	Pulmonary smear-positive	Pulmonary	NEW			1
27	7/22/2009		MALE	2009-02-03		2009	Negative	25-34	25-29		1	FALSE		HIV-		HIV-			Completed or cured	Pulmonary smear-positive	Pulmonary	NEW			1
42	9/16/2009	339	FEMALE	2009-01-27		2009	Positive	35-44	40-44	1	1	FALSE		HIV+ not on ART	0	HIV+ not on ART	>=200	200-349	Completed or cured	Pulmonary smear-positive	Pulmonary	NEW	201-350	0	1
47	6/30/2009		MALE	2009-01-05		2009	Positive	45-54	45-49		1	FALSE	YES	HIV+ not on ART	0	HIV+ not on ART			Completed or cured	Pulmonary smear-positive	Pulmonary	NEW		1	1
31	7/24/2009		MALE	2009-02-06		2009	Negative	25-34	30-34		1	FALSE		HIV-		HIV-			Completed or cured	Pulmonary smear-positive	Pulmonary	NEW			1
43	6/4/2009		MALE	2009-01-30		2009	Negative	35-44	40-44		1	FALSE		HIV-		HIV-			Defaulted	Pulmonary smear-positive	Pulmonary	NEW			1
20	7/23/2009		FEMALE	2009-01-28		2009		15-24	20-24		0	FALSE							Completed or cured	Extrapulmonary	Extrapulmonary	NEW			1
26	6/28/2009	758	FEMALE	2009-01-12		2009	Positive	25-34	25-29	1	1	FALSE	NO	HIV+ not on ART	0	HIV+ not on ART	>=200	>=350	Completed or cured	Pulmonary smear-negative	Pulmonary	NEW	>500	0	1
52	7/7/2009	199	MALE	2009-01-20		2009	Positive	45-54	50-54	1	1	FALSE		HIV+ not on ART	0	HIV+ not on ART	<200	100-199	Completed or cured	Pulmonary smear-positive	Pulmonary	NEW	101-200	0	1
23	9/2/2009	379	FEMALE	2009-01-23		2009	Positive	15-24	20-24	1	1	FALSE	NO	HIV+ not on ART	0	HIV+ not on ART	>=200	>=350	Failed	Pulmonary smear-positive	Pulmonary	NEW	351-500	0	1
57	8/18/2009	15	FEMALE	2009-03-03		2009	Positive	55-64	55-59	1	1	FALSE		HIV+ not on ART	0	HIV+ not on ART	<200	<100	Completed or cured	Pulmonary smear-positive	Pulmonary	NEW	<=50	0	1
30	3/24/2009		MALE	2009-01-06		2009	Positive	25-34	30-34		1	FALSE	YES	HIV+ not on ART	0	HIV+ not on ART			Defaulted	Extrapulmonary	Extrapulmonary	NEW		1	1
46	8/26/2009	162	MALE	2009-03-12		2009	Positive	45-54	45-49	1	1	FALSE	NO	HIV+ not on ART	0	HIV+ not on ART	<200	100-199	Completed or cured	Pulmonary smear-positive	Pulmonary	NEW	101-200	0	1
38	7/6/2009	156	MALE	2009-01-12		2009	Positive	35-44	35-39	1	1	FALSE	YES	HIV+ not on ART	0	HIV+ not on ART	<200	100-199	Completed or cured	Pulmonary smear-positive	Pulmonary	NEW	101-200	1	1
34	9/25/2009		FEMALE	2009-01-28		2009		25-34	30-34		0	FALSE							Completed or cured	Pulmonary smear-negative	Pulmonary	NEW			1
21	7/7/2009		FEMALE	2009-01-21		2009	Negative	15-24	20-24		1	FALSE		HIV-		HIV-			Completed or cured	Pulmonary smear-positive	Pulmonary	NEW			1
46	8/3/2009		MALE	2009-01-27		2009	Negative	45-54	45-49		1	FALSE		HIV-		HIV-			Completed or cured	Pulmonary smear-negative	Pulmonary	NEW			1
22	6/24/2009	134	FEMALE	2009-01-07		2009	Positive	15-24	20-24	1	1	FALSE		HIV+ not on ART	0	HIV+ not on ART	<200	100-199	Completed or cured	Pulmonary smear-negative	Pulmonary	NEW	101-200	0	1
48	8/17/2009		MALE	2009-02-19		2009	Negative	45-54	45-49		1	FALSE		HIV-		HIV-			Completed or cured	Extrapulmonary	Extrapulmonary	NEW			1
52	10/29/2009		MALE	2009-03-19		2009		45-54	50-54		0	FALSE							Completed or cured	Pulmonary smear-positive	Pulmonary	RELAPSE			0
35	7/17/2009		FEMALE	2009-01-30		2009	Negative	35-44	35-39		1	FALSE		HIV-		HIV-			Completed or cured	Pulmonary smear-positive	Pulmonary	NEW			1
26	3/25/2010		FEMALE	2009-07-14		2009	Negative	25-34	25-29		1	FALSE		HIV-		HIV-			Completed or cured	Pulmonary smear-positive	Pulmonary	RELAPSE			0
31	1/28/2010		FEMALE	2009-06-19		2009	Negative	25-34	30-34		1	FALSE		HIV-		HIV-			Completed or cured	Pulmonary smear-negative	Pulmonary	OTHER			0
22	6/24/2009	243	FEMALE	2009-01-07		2009	Positive	15-24	20-24	1	1	FALSE	NO	HIV+ not on ART	0	HIV+ not on ART	>=200	200-349	Completed or cured	Pulmonary smear-positive	Pulmonary	NEW	201-350	0	1
35	9/2/2009	490	FEMALE	2009-01-22		2009	Positive	35-44	35-39	1	1	TRUE	YES	HIV+ on ART		HIV+ on ART at TB Dx	>=200	>=350	Completed or cured	Pulmonary smear-positive	Pulmonary	RELAPSE	351-500		0
23	2/15/2010		MALE	2009-08-26		2009	Negative	15-24	20-24		1	FALSE		HIV-		HIV-			Completed or cured	Pulmonary smear-positive	Pulmonary	NEW			1
47	8/19/2009		FEMALE	2009-01-08		2009	Negative	45-54	45-49		1	FALSE		HIV-		HIV-			Completed or cured	Pulmonary smear-positive	Pulmonary	NEW			1
25	3/18/2009	53	FEMALE	2009-03-03		2009	Positive	25-34	25-29	1	1	FALSE	YES	HIV+ not on ART	0	HIV+ not on ART	<200	<100	Moved or transferred	Extrapulmonary	Extrapulmonary	NEW	51-100	1	1
24	10/22/2009		FEMALE	2009-02-12		2009	Positive	15-24	20-24		1	FALSE		HIV+ not on ART	0	HIV+ not on ART			Defaulted	Pulmonary smear-negative	Pulmonary	NEW		0	1
24	4/21/2009	600	MALE	2009-01-21		2009	Positive	15-24	20-24	1	1	FALSE	NO	HIV+ not on ART	0	HIV+ not on ART	>=200	>=350	Defaulted	Extrapulmonary	Extrapulmonary	NEW	>500	0	1
29	4/28/2009	249	FEMALE	2009-01-26		2009	Positive	25-34	25-29	1	1	FALSE	NO	HIV+ not on ART	0	HIV+ not on ART	>=200	200-349	Defaulted	Pulmonary smear-positive	Pulmonary	OTHER	201-350	0	0
41	6/10/2009	142	MALE	2009-01-08		2009	Positive	35-44	40-44	1	1	FALSE	NO	HIV+ not on ART	0	HIV+ not on ART	<200	100-199	Defaulted	Extrapulmonary	Extrapulmonary	OTHER	101-200	0	0
55	4/30/2010		MALE	2009-09-11		2009	Negative	55-64	55-59		1	FALSE		HIV-		HIV-			Completed or cured	Pulmonary smear-positive	Pulmonary	NEW			1
30	7/19/2009		FEMALE	2009-02-02		2009	Negative	25-34	30-34		1	FALSE		HIV-		HIV-			Completed or cured	Pulmonary smear-negative	Pulmonary	NEW			1
39	10/19/2009		MALE	2009-05-20		2009	Negative	35-44	35-39		1	FALSE		HIV-		HIV-			Defaulted	Pulmonary smear-negative	Pulmonary	RELAPSE			0
42	3/19/2009		MALE	2009-01-22		2009		35-44	40-44		0	FALSE							Defaulted	Pulmonary smear-negative	Pulmonary	NEW			1
18	8/3/2009		FEMALE	2009-02-16		2009	Negative	15-24	15-19		1	FALSE		HIV-		HIV-			Completed or cured	Pulmonary smear-positive	Pulmonary	NEW			1
48	6/22/2009	115	MALE	2009-01-29		2009	Positive	45-54	45-49	1	1	FALSE	NO	HIV+ not on ART	0	HIV+ not on ART	<200	100-199	Died	Extrapulmonary	Extrapulmonary	NEW	101-200	0	1
36	5/19/2009	169	FEMALE	2009-01-08		2009	Positive	35-44	35-39	1	1	FALSE	YES	HIV+ not on ART	0	HIV+ not on ART	<200	100-199	Not evaluated	Pulmonary smear-negative	Pulmonary	NEW	101-200	1	1
29	4/29/2009		MALE	2009-01-27		2009	Negative	25-34	25-29		1	FALSE		HIV-		HIV-			Defaulted	Pulmonary smear-positive	Pulmonary	NEW			1
31	7/10/2009	315	FEMALE	2009-01-22		2009	Positive	25-34	30-34	1	1	FALSE	NO	HIV+ not on ART	0	HIV+ not on ART	>=200	200-349	Completed or cured	Pulmonary smear-negative	Pulmonary	NEW	201-350	0	1
23	7/17/2009		FEMALE	2009-02-02		2009	Negative	15-24	20-24		1	FALSE		HIV-		HIV-			Completed or cured	Pulmonary smear-positive	Pulmonary	NEW			1
54	9/2/2009	100	MALE	2009-01-19		2009	Positive	45-54	50-54	1	1	TRUE	YES	HIV+ on ART		HIV+ on ART at TB Dx	<200	100-199	Completed or cured	Pulmonary smear-negative	Pulmonary	OTHER	51-100		0
50	8/31/2009		MALE	2009-02-26		2009	Negative	45-54	50-54		1	FALSE		HIV-		HIV-			Completed or cured	Extrapulmonary	Extrapulmonary	NEW			1
46	7/15/2009		FEMALE	2009-01-27		2009	Negative	45-54	45-49		1	FALSE		HIV-		HIV-			Completed or cured	Pulmonary smear-positive	Pulmonary	NEW			1
42	7/14/2009		FEMALE	2009-01-13		2009	Negative	35-44	40-44		1	FALSE		HIV-		HIV-			Failed	Pulmonary smear-positive	Pulmonary	NEW			1
61	7/13/2009		FEMALE	2009-01-26		2009	Negative	55-64	60-64		1	FALSE		HIV-		HIV-			Completed or cured	Extrapulmonary	Extrapulmonary	NEW			1
22	2/17/2009		FEMALE	2009-01-29		2009		15-24	20-24		0	FALSE							Not evaluated	Pulmonary smear-positive	Pulmonary	NEW			1
36	11/9/2009		MALE	2009-05-26		2009	Negative	35-44	35-39		1	FALSE		HIV-		HIV-			Completed or cured	Extrapulmonary	Extrapulmonary	NEW			1
43	7/9/2009	37	FEMALE	2009-01-14		2009	Positive	35-44	40-44	1	1	FALSE	YES	HIV+ not on ART	0	HIV+ not on ART	<200	<100	Completed or cured	Extrapulmonary	Extrapulmonary	NEW	<=50	1	1
30	6/29/2009		MALE	2009-01-12		2009	Positive	25-34	30-34		1	FALSE		HIV+ not on ART	0	HIV+ not on ART			Completed or cured	Pulmonary smear-negative	Pulmonary	NEW		0	1
38	7/19/2009		MALE	2009-02-02		2009	Negative	35-44	35-39		1	FALSE		HIV-		HIV-			Completed or cured	Pulmonary smear-positive	Pulmonary	NEW			1
27	7/22/2009		FEMALE	2009-02-04		2009	Negative	25-34	25-29		1	FALSE		HIV-		HIV-			Completed or cured	Pulmonary smear-positive	Pulmonary	NEW			1
21	10/28/2009		MALE	2009-05-12		2009	Negative	15-24	20-24		1	FALSE		HIV-		HIV-			Completed or cured	Pulmonary smear-positive	Pulmonary	NEW			1
56	9/2/2009		MALE	2009-03-18		2009	Negative	55-64	55-59		1	FALSE		HIV-		HIV-			Completed or cured	Pulmonary smear-positive	Pulmonary	NEW			1
25	10/8/2009	13	FEMALE	2009-01-08		2009	Positive	25-34	25-29	1	1	FALSE	NO	HIV+ not on ART	0	HIV+ not on ART	<200	<100	Completed or cured	Pulmonary smear-positive	Pulmonary	NEW	<=50	0	1
32	7/24/2009	502	MALE	2009-01-20		2009	Positive	25-34	30-34	1	1	FALSE		HIV+ not on ART	0	HIV+ not on ART	>=200	>=350	Completed or cured	Pulmonary smear-positive	Pulmonary	NEW	>500	0	1
38	3/2/2009		FEMALE	2009-01-12		2009		35-44	35-39		0	FALSE							Died	Extrapulmonary	Extrapulmonary	NEW			1
38	9/3/2009		FEMALE	2009-01-23		2009	Negative	35-44	35-39		1	FALSE		HIV-		HIV-			Completed or cured	Pulmonary smear-negative	Pulmonary	OTHER			0
24	1/4/2010		MALE	2009-07-17		2009	Negative	15-24	20-24		1	FALSE		HIV-		HIV-			Completed or cured	Extrapulmonary	Extrapulmonary	NEW			1
25	11/12/2009		FEMALE	2009-05-29		2009	Negative	25-34	25-29		1	FALSE		HIV-		HIV-			Completed or cured	Pulmonary smear-negative	Pulmonary	NEW			1
22	8/23/2009		MALE	2009-01-19		2009	Negative	15-24	20-24		1	FALSE		HIV-		HIV-			Completed or cured	Pulmonary smear-positive	Pulmonary	OTHER			0
26	7/10/2009		MALE	2009-01-26		2009	Negative	25-34	25-29		1	FALSE		HIV-		HIV-			Completed or cured	Pulmonary smear-positive	Pulmonary	NEW			1
34	5/13/2009	29	MALE	2009-01-12		2009	Positive	25-34	30-34	1	1	FALSE	NO	HIV+ not on ART	0	HIV+ not on ART	<200	<100	Defaulted	Pulmonary smear-negative	Pulmonary	NEW	<=50	0	1
30	7/21/2009	110	FEMALE	2009-02-02		2009	Positive	25-34	30-34	1	1	FALSE	YES	HIV+ not on ART	0	HIV+ not on ART	<200	100-199	Completed or cured	Pulmonary smear-negative	Pulmonary	NEW	101-200	1	1
52	7/15/2009		FEMALE	2009-01-28		2009	Negative	45-54	50-54		1	FALSE		HIV-		HIV-			Completed or cured	Pulmonary smear-negative	Pulmonary	NEW			1
26	10/22/2009	666	FEMALE	2009-05-08		2009	Positive	25-34	25-29	1	1	FALSE	NO	HIV+ not on ART	0	HIV+ not on ART	>=200	>=350	Completed or cured	Pulmonary smear-positive	Pulmonary	NEW	>500	0	1
28	8/26/2009		MALE	2009-02-24		2009	Negative	25-34	25-29		1	FALSE		HIV-		HIV-			Defaulted	Pulmonary smear-positive	Pulmonary	RELAPSE			0
40	2/6/2009	172	FEMALE	2009-01-22		2009	Positive	35-44	40-44	1	1	FALSE		HIV+ not on ART	0	HIV+ not on ART	<200	100-199	Died	Pulmonary smear-negative	Pulmonary	NEW	101-200	0	1
50	9/3/2009	295	MALE	2009-01-16		2009	Positive	45-54	50-54	1	1	FALSE	YES	HIV+ not on ART	0	HIV+ not on ART	>=200	200-349	Completed or cured	Pulmonary smear-positive	Pulmonary	RELAPSE	201-350	1	0
29	9/9/2009	39	MALE	2009-01-07		2009	Positive	25-34	25-29	1	1	FALSE	NO	HIV+ not on ART	0	HIV+ not on ART	<200	<100	Completed or cured	Pulmonary smear-positive	Pulmonary	NEW	<=50	0	1
26	7/31/2009		FEMALE	2009-02-10		2009	Negative	25-34	25-29		1	FALSE		HIV-		HIV-			Completed or cured	Pulmonary smear-positive	Pulmonary	NEW			1
46	1/19/2010		MALE	2009-06-29		2009		45-54	45-49		0	FALSE							Completed or cured	Pulmonary smear-negative	Pulmonary	NEW			1
59	10/16/2009		MALE	2009-01-13		2009	Negative	55-64	55-59		1	FALSE		HIV-		HIV-			Completed or cured	Pulmonary smear-negative	Pulmonary	NEW			1
19	7/31/2009		MALE	2009-02-05		2009	Negative	15-24	15-19		1	FALSE		HIV-		HIV-			Completed or cured	Pulmonary smear-positive	Pulmonary	NEW			1
41	9/7/2009	149	FEMALE	2009-03-23		2009	Positive	35-44	40-44	1	1	FALSE	YES	HIV+ not on ART	0	HIV+ not on ART	<200	100-199	Completed or cured	Pulmonary smear-negative	Pulmonary	NEW	101-200	1	1
31	9/20/2009	303	MALE	2009-04-06		2009	Positive	25-34	30-34	1	1	FALSE	NO	HIV+ not on ART	0	HIV+ not on ART	>=200	200-349	Completed or cured	Pulmonary smear-negative	Pulmonary	NEW	201-350	0	1
40	10/8/2009	277	MALE	2009-01-28		2009	Positive	35-44	40-44	1	1	FALSE	NO	HIV+ not on ART	0	HIV+ not on ART	>=200	200-349	Completed or cured	Pulmonary smear-negative	Pulmonary	OTHER	201-350	0	0
37	10/28/2009	191	FEMALE	2009-05-12		2009	Positive	35-44	35-39	1	1	FALSE	YES	HIV+ not on ART	0	HIV+ not on ART	<200	100-199	Completed or cured	Pulmonary smear-negative	Pulmonary	NEW	101-200	1	1
44	9/3/2009		FEMALE	2009-01-22		2009	Positive	35-44	40-44		1	FALSE	NO	HIV+ not on ART	0	HIV+ not on ART			Completed or cured	Pulmonary smear-negative	Pulmonary	RELAPSE		0	0
39	9/15/2009		MALE	2009-03-19		2009	Negative	35-44	35-39		1	FALSE		HIV-		HIV-			Completed or cured	Pulmonary smear-positive	Pulmonary	NEW			1
32	6/5/2009	72	MALE	2009-01-26		2009	Positive	25-34	30-34	1	1	FALSE	YES	HIV+ not on ART	0	HIV+ not on ART	<200	<100	Moved or transferred	Pulmonary smear-positive	Pulmonary	RELAPSE	51-100	1	0
28	12/11/2009		MALE	2009-06-25		2009	Negative	25-34	25-29		1	FALSE		HIV-		HIV-			Defaulted	Pulmonary smear-positive	Pulmonary	NEW			1
25	9/19/2009		FEMALE	2009-03-17		2009	Negative	25-34	25-29		1	FALSE		HIV-		HIV-			Completed or cured	Pulmonary smear-negative	Pulmonary	NEW			1
37	7/20/2009	200	FEMALE	2009-01-15		2009	Positive	35-44	35-39	1	1	FALSE	NO	HIV+ not on ART	0	HIV+ not on ART	>=200	200-349	Completed or cured	Pulmonary smear-negative	Pulmonary	NEW	101-200	0	1
32	11/19/2009		FEMALE	2009-06-05		2009	Negative	25-34	30-34		1	FALSE		HIV-		HIV-			Completed or cured	Pulmonary smear-positive	Pulmonary	NEW			1
26	1/21/2010		MALE	2009-07-21		2009	Negative	25-34	25-29		1	FALSE		HIV-		HIV-			Completed or cured	Extrapulmonary	Extrapulmonary	NEW			1
42	10/15/2009		MALE	2009-04-30		2009	Negative	35-44	40-44		1	FALSE		HIV-		HIV-			Completed or cured	Pulmonary smear-positive	Pulmonary	NEW			1
35	2/22/2010		MALE	2009-07-13		2009	Negative	35-44	35-39		1	FALSE		HIV-		HIV-			Completed or cured	Pulmonary smear-positive	Pulmonary	RE-TREATMENT AFTER DEFAULT			0
47	11/20/2009		FEMALE	2009-04-09		2009	Negative	45-54	45-49		1	FALSE		HIV-		HIV-			Completed or cured	Pulmonary smear-positive	Pulmonary	RELAPSE			0
49	8/26/2009		FEMALE	2009-01-12		2009	Negative	45-54	45-49		1	FALSE		HIV-		HIV-			Completed or cured	Pulmonary smear-positive	Pulmonary	RELAPSE			0
28	7/3/2009	513	MALE	2009-01-12		2009	Positive	25-34	25-29	1	1	FALSE	NO	HIV+ not on ART	0	HIV+ not on ART	>=200	>=350	Completed or cured	Pulmonary smear-negative	Pulmonary	NEW	>500	0	1
41	5/6/2009	227	MALE	2009-01-26		2009	Positive	35-44	40-44	1	1	FALSE	NO	HIV+ not on ART	0	HIV+ not on ART	>=200	200-349	Moved or transferred	Pulmonary smear-positive	Pulmonary	OTHER	201-350	0	0
30	7/27/2009		FEMALE	2009-02-11		2009	Negative	25-34	30-34		1	FALSE		HIV-		HIV-			Completed or cured	Pulmonary smear-negative	Pulmonary	NEW			1
45	9/16/2009		MALE	2009-02-03		2009		45-54	45-49		0	FALSE							Completed or cured	Pulmonary smear-negative	Pulmonary	RELAPSE			0
53	9/14/2009		FEMALE	2009-02-02		2009	Positive	45-54	50-54		1	FALSE		HIV+ not on ART	0	HIV+ not on ART			Completed or cured	Pulmonary smear-negative	Pulmonary	OTHER		0	0
48	9/8/2009	481	MALE	2009-01-23		2009	Positive	45-54	45-49	1	1	FALSE	NO	HIV+ not on ART	0	HIV+ not on ART	>=200	>=350	Completed or cured	Pulmonary smear-positive	Pulmonary	NEW	351-500	0	1
50	9/2/2009	217	MALE	2009-01-20		2009	Positive	45-54	50-54	1	1	FALSE	NO	HIV+ not on ART	0	HIV+ not on ART	>=200	200-349	Completed or cured	Pulmonary smear-positive	Pulmonary	RELAPSE	201-350	0	0
39	9/23/2009		MALE	2009-02-12		2009	Negative	35-44	35-39		1	FALSE		HIV-		HIV-			Completed or cured	Pulmonary smear-positive	Pulmonary	RELAPSE			0
31	9/9/2009		MALE	2009-03-25		2009	Negative	25-34	30-34		1	FALSE		HIV-		HIV-			Completed or cured	Pulmonary smear-positive	Pulmonary	NEW			1
30	3/18/2010		MALE	2009-07-20		2009	Negative	25-34	30-34		1	FALSE		HIV-		HIV-			Completed or cured	Pulmonary smear-positive	Pulmonary	RELAPSE			0
22	7/24/2009		FEMALE	2009-01-26		2009	Negative	15-24	20-24		1	FALSE		HIV-		HIV-			Completed or cured	Pulmonary smear-negative	Pulmonary	NEW			1
23	8/3/2009	204	FEMALE	2009-02-16		2009	Positive	15-24	20-24	1	1	FALSE	NO	HIV+ not on ART	0	HIV+ not on ART	>=200	200-349	Completed or cured	Pulmonary smear-positive	Pulmonary	NEW	201-350	0	1
42	6/25/2009	401	FEMALE	2009-01-09		2009	Positive	35-44	40-44	1	1	FALSE	NO	HIV+ not on ART	0	HIV+ not on ART	>=200	>=350	Completed or cured	Pulmonary smear-negative	Pulmonary	NEW	351-500	0	1
28	2/15/2009	152	MALE	2009-01-16		2009	Positive	25-34	25-29	1	1	FALSE	YES	HIV+ not on ART	0	HIV+ not on ART	<200	100-199	Died	Pulmonary smear-positive	Pulmonary	NEW	101-200	1	1
35	10/12/2009	186	MALE	2009-04-29		2009	Positive	35-44	35-39	1	1	FALSE	YES	HIV+ not on ART	0	HIV+ not on ART	<200	100-199	Completed or cured	Extrapulmonary	Extrapulmonary	NEW	101-200	1	1
36	8/31/2009	10	MALE	2009-01-20		2009	Positive	35-44	35-39	1	1	FALSE	YES	HIV+ not on ART	0	HIV+ not on ART	<200	<100	Completed or cured	Pulmonary smear-positive	Pulmonary	RELAPSE	<=50	1	0
33	10/22/2009		MALE	2009-02-18		2009	Negative	25-34	30-34		1	FALSE		HIV-		HIV-			Defaulted	Pulmonary smear-positive	Pulmonary	NEW			1
23	9/14/2009		FEMALE	2009-02-02		2009	Negative	15-24	20-24		1	FALSE		HIV-		HIV-			Completed or cured	Pulmonary smear-positive	Pulmonary	RELAPSE			0
52	7/10/2009		FEMALE	2009-01-21		2009	Negative	45-54	50-54		1	FALSE		HIV-		HIV-			Completed or cured	Pulmonary smear-positive	Pulmonary	NEW			1
25	9/11/2009		FEMALE	2009-02-20		2009	Negative	25-34	25-29		1	FALSE		HIV-		HIV-			Moved or transferred	Pulmonary smear-positive	Pulmonary	NEW			1
43	6/30/2009	600	FEMALE	2009-01-14		2009	Positive	35-44	40-44	1	1	FALSE	NO	HIV+ not on ART	0	HIV+ not on ART	>=200	>=350	Completed or cured	Pulmonary smear-positive	Pulmonary	NEW	>500	0	1
46	9/6/2009		MALE	2009-02-03		2009	Negative	45-54	45-49		1	FALSE		HIV-		HIV-			Completed or cured	Pulmonary smear-negative	Pulmonary	RELAPSE			0
27	9/25/2009	288	MALE	2009-02-16		2009	Positive	25-34	25-29	1	1	FALSE	NO	HIV+ not on ART	0	HIV+ not on ART	>=200	200-349	Completed or cured	Pulmonary smear-negative	Pulmonary	OTHER	201-350	0	0
37	9/21/2009	132	FEMALE	2009-01-29		2009	Positive	35-44	35-39	1	1	TRUE	YES	HIV+ on ART		HIV+ on ART at TB Dx	<200	100-199	Defaulted	Extrapulmonary	Extrapulmonary	NEW	101-200		1
42	8/31/2009		MALE	2009-01-14		2009	Positive	35-44	40-44		1	FALSE	NO	HIV+ not on ART	0	HIV+ not on ART			Completed or cured	Pulmonary smear-positive	Pulmonary	RELAPSE		0	0
36	7/10/2009	96	MALE	2009-01-26		2009	Positive	35-44	35-39	1	1	FALSE	NO	HIV+ not on ART	0	HIV+ not on ART	<200	<100	Completed or cured	Pulmonary smear-positive	Pulmonary	NEW	51-100	0	1
24	9/6/2009		MALE	2009-03-10		2009	Negative	15-24	20-24		1	FALSE		HIV-		HIV-			Completed or cured	Pulmonary smear-negative	Pulmonary	NEW			1
68	6/1/2009		FEMALE	2009-03-05		2009	Negative	>=65	65-69		1	FALSE		HIV-		HIV-			Died	Extrapulmonary	Extrapulmonary	NEW			1
50	9/24/2009		MALE	2009-02-13		2009	Negative	45-54	50-54		1	FALSE		HIV-		HIV-			Completed or cured	Pulmonary smear-positive	Pulmonary	RELAPSE			0
52	3/1/2010	139	MALE	2009-09-14		2009	Positive	45-54	50-54	1	1	FALSE	YES	HIV+ not on ART	0	HIV+ not on ART	<200	100-199	Completed or cured	Extrapulmonary	Extrapulmonary	NEW	101-200	1	1
24	7/12/2009	76	MALE	2009-01-22		2009	Positive	15-24	20-24	1	1	FALSE	YES	HIV+ not on ART	0	HIV+ not on ART	<200	<100	Completed or cured	Pulmonary smear-negative	Pulmonary	NEW	51-100	1	1
27	8/11/2009		MALE	2009-02-23		2009	Negative	25-34	25-29		1	FALSE		HIV-		HIV-			Completed or cured	Pulmonary smear-positive	Pulmonary	NEW			1
24	1/9/2010		FEMALE	2009-07-20		2009		15-24	20-24		0	FALSE							Completed or cured	Pulmonary smear-positive	Pulmonary	NEW			1
30	7/9/2009		FEMALE	2009-01-23		2009	Negative	25-34	30-34		1	FALSE		HIV-		HIV-			Completed or cured	Pulmonary smear-negative	Pulmonary	NEW			1
57	7/19/2009		MALE	2009-02-02		2009	Negative	55-64	55-59		1	FALSE		HIV-		HIV-			Completed or cured	Pulmonary smear-positive	Pulmonary	NEW			1
29	7/9/2009	47	FEMALE	2009-01-26		2009	Positive	25-34	25-29	1	1	FALSE	YES	HIV+ not on ART	0	HIV+ not on ART	<200	<100	Completed or cured	Extrapulmonary	Extrapulmonary	NEW	<=50	1	1
44	8/11/2009		FEMALE	2009-02-23		2009	Negative	35-44	40-44		1	FALSE		HIV-		HIV-			Completed or cured	Pulmonary smear-positive	Pulmonary	NEW			1
21	12/9/2009		MALE	2009-06-25		2009	Negative	15-24	20-24		1	FALSE		HIV-		HIV-			Completed or cured	Pulmonary smear-positive	Pulmonary	NEW			1
23	2/3/2009		FEMALE	2009-01-23		2009	Positive	15-24	20-24		1	FALSE	NO	HIV+ not on ART	0	HIV+ not on ART			Defaulted	Pulmonary smear-positive	Pulmonary	NEW		0	1
24	9/8/2009		MALE	2009-01-28		2009	Negative	15-24	20-24		1	FALSE		HIV-		HIV-			Completed or cured	Pulmonary smear-positive	Pulmonary	RELAPSE			0
42	8/6/2009	146	MALE	2009-02-19		2009	Positive	35-44	40-44	1	1	FALSE		HIV+ not on ART	0	HIV+ not on ART	<200	100-199	Completed or cured	Pulmonary smear-positive	Pulmonary	NEW	101-200	0	1
34	7/10/2009		MALE	2009-01-20		2009	Negative	25-34	30-34		1	FALSE		HIV-		HIV-			Completed or cured	Pulmonary smear-positive	Pulmonary	NEW			1
22	12/31/2009		FEMALE	2009-06-26		2009	Negative	15-24	20-24		1	FALSE		HIV-		HIV-			Completed or cured	Pulmonary smear-positive	Pulmonary	NEW			1
40	8/27/2009		MALE	2009-01-06		2009		35-44	40-44		0	FALSE							Completed or cured	Pulmonary smear-negative	Pulmonary	RE-TREATMENT AFTER DEFAULT			0
32	7/3/2009	432	FEMALE	2009-01-29		2009	Positive	25-34	30-34	1	1	FALSE	NO	HIV+ not on ART	0	HIV+ not on ART	>=200	>=350	Completed or cured	Pulmonary smear-positive	Pulmonary	NEW	351-500	0	1
19	12/6/2009		MALE	2009-06-18		2009	Negative	15-24	15-19		1	FALSE		HIV-		HIV-			Completed or cured	Pulmonary smear-positive	Pulmonary	NEW			1
46	9/21/2009		MALE	2009-02-02		2009	Negative	45-54	45-49		1	FALSE		HIV-		HIV-			Completed or cured	Pulmonary smear-negative	Pulmonary	OTHER			0
56	2/4/2010		FEMALE	2009-07-13		2009	Negative	55-64	55-59		1	FALSE		HIV-		HIV-			Completed or cured	Pulmonary smear-positive	Pulmonary	NEW			1
47	10/28/2009		FEMALE	2009-05-11		2009	Negative	45-54	45-49		1	FALSE		HIV-		HIV-			Completed or cured	Pulmonary smear-positive	Pulmonary	NEW			1
32	7/31/2009		MALE	2009-02-03		2009	Positive	25-34	30-34		1	FALSE	NO	HIV+ not on ART	0	HIV+ not on ART			Completed or cured	Pulmonary smear-positive	Pulmonary	NEW		0	1
23	7/15/2009		MALE	2009-01-28		2009	Negative	15-24	20-24		1	FALSE		HIV-		HIV-			Completed or cured	Pulmonary smear-positive	Pulmonary	NEW			1
19	6/29/2009		FEMALE	2009-01-19		2009	Negative	15-24	15-19		1	FALSE		HIV-		HIV-			Completed or cured	Pulmonary smear-positive	Pulmonary	NEW			1
35	8/18/2009		FEMALE	2009-01-14		2009		35-44	35-39		0	FALSE							Completed or cured	Pulmonary smear-negative	Pulmonary	NEW			1
24	6/28/2009		FEMALE	2009-01-12		2009	Negative	15-24	20-24		1	FALSE		HIV-		HIV-			Completed or cured	Pulmonary smear-negative	Pulmonary	NEW			1
40	7/2/2009	10	MALE	2009-01-14		2009	Positive	35-44	40-44	1	1	FALSE	YES	HIV+ not on ART	0	HIV+ not on ART	<200	<100	Completed or cured	Extrapulmonary	Extrapulmonary	NEW	<=50	1	1
66	1/15/2010		MALE	2009-07-27		2009		>=65	65-69		0	FALSE							Completed or cured	Pulmonary smear-positive	Pulmonary	NEW			1
21	6/30/2009	923	FEMALE	2009-01-12		2009	Positive	15-24	20-24	1	1	FALSE	NO	HIV+ not on ART	0	HIV+ not on ART	>=200	>=350	Completed or cured	Extrapulmonary	Extrapulmonary	NEW	>500	0	1
28	8/23/2009	450	MALE	2009-02-03		2009	Positive	25-34	25-29	1	1	FALSE	NO	HIV+ not on ART	0	HIV+ not on ART	>=200	>=350	Completed or cured	Pulmonary smear-positive	Pulmonary	NEW	351-500	0	1
26	8/28/2009		FEMALE	2009-01-14		2009		25-34	25-29		0	FALSE							Completed or cured	Pulmonary smear-positive	Pulmonary	NEW			1
24	1/9/2010		FEMALE	2009-07-20		2009	Negative	15-24	20-24		1	FALSE		HIV-		HIV-			Completed or cured	Pulmonary smear-positive	Pulmonary	NEW			1
44	10/30/2009		MALE	2009-02-25		2009	Negative	35-44	40-44		1	FALSE		HIV-		HIV-			Completed or cured	Pulmonary smear-positive	Pulmonary	RELAPSE			0
42	10/16/2009	4	MALE	2009-04-03		2009	Positive	35-44	40-44	1	1	FALSE	YES	HIV+ not on ART	0	HIV+ not on ART	<200	<100	Defaulted	Pulmonary smear-negative	Pulmonary	OTHER	<=50	1	0
36	12/24/2009	185	FEMALE	2009-07-07		2009	Positive	35-44	35-39	1	1	FALSE	YES	HIV+ not on ART	0	HIV+ not on ART	<200	100-199	Completed or cured	Extrapulmonary	Extrapulmonary	NEW	101-200	1	1
40	9/11/2009		MALE	2009-02-27		2009	Negative	35-44	40-44		1	FALSE		HIV-		HIV-			Completed or cured	Extrapulmonary	Extrapulmonary	NEW			1
27	7/29/2009	143	FEMALE	2009-01-29		2009	Positive	25-34	25-29	1	1	FALSE	NO	HIV+ not on ART	0	HIV+ not on ART	<200	100-199	Completed or cured	Extrapulmonary	Extrapulmonary	NEW	101-200	0	1
59	7/20/2009	27	MALE	2009-02-02		2009	Positive	55-64	55-59	1	1	FALSE	NO	HIV+ not on ART	0	HIV+ not on ART	<200	<100	Completed or cured	Extrapulmonary	Extrapulmonary	NEW	<=50	0	1
20	7/30/2009		FEMALE	2009-01-22		2009	Negative	15-24	20-24		1	FALSE		HIV-		HIV-			Completed or cured	Pulmonary smear-positive	Pulmonary	NEW			1
43	7/13/2009	231	MALE	2009-01-09		2009	Positive	35-44	40-44	1	1	FALSE	NO	HIV+ not on ART	0	HIV+ not on ART	>=200	200-349	Completed or cured	Pulmonary smear-positive	Pulmonary	NEW	201-350	0	1
41	8/28/2009		MALE	2009-02-03		2009	Negative	35-44	40-44		1	FALSE		HIV-		HIV-			Completed or cured	Pulmonary smear-positive	Pulmonary	NEW			1
37	7/13/2009	296	FEMALE	2009-01-05		2009	Positive	35-44	35-39	1	1	FALSE	NO	HIV+ not on ART	0	HIV+ not on ART	>=200	200-349	Died	Extrapulmonary	Extrapulmonary	NEW	201-350	0	1
41	8/24/2009	400	MALE	2009-01-12		2009	Positive	35-44	40-44	1	1	FALSE	NO	HIV+ not on ART	0	HIV+ not on ART	>=200	>=350	Completed or cured	Pulmonary smear-negative	Pulmonary	NEW	351-500	0	1
47	9/20/2009		FEMALE	2009-02-11		2009	Negative	45-54	45-49		1	FALSE		HIV-		HIV-			Completed or cured	Pulmonary smear-negative	Pulmonary	OTHER			0
46	7/28/2009		FEMALE	2009-02-11		2009	Negative	45-54	45-49		1	FALSE		HIV-		HIV-			Completed or cured	Pulmonary smear-negative	Pulmonary	NEW			1
58	8/9/2009		MALE	2009-02-16		2009		55-64	55-59		0	FALSE							Completed or cured	Pulmonary smear-negative	Pulmonary	NEW			1
50	7/17/2009		FEMALE	2009-01-30		2009	Negative	45-54	50-54		1	FALSE		HIV-		HIV-			Completed or cured	Pulmonary smear-positive	Pulmonary	NEW			1
38	7/17/2009	67	MALE	2009-06-22		2009	Positive	35-44	35-39	1	1	FALSE	YES	HIV+ not on ART	0	HIV+ not on ART	<200	<100	Moved or transferred	Pulmonary smear-positive	Pulmonary	NEW	51-100	1	1
34	11/12/2009	7	MALE	2009-05-28		2009	Positive	25-34	30-34	1	1	FALSE	YES	HIV+ not on ART	0	HIV+ not on ART	<200	<100	Completed or cured	Pulmonary smear-positive	Pulmonary	NEW	<=50	1	1
59	10/28/2009	151	FEMALE	2009-05-13		2009	Positive	55-64	55-59	1	1	FALSE	YES	HIV+ not on ART	0	HIV+ not on ART	<200	100-199	Completed or cured	Extrapulmonary	Extrapulmonary	NEW	101-200	1	1
42	8/19/2009	65	MALE	2009-01-09		2009	Positive	35-44	40-44	1	1	FALSE	NO	HIV+ not on ART	0	HIV+ not on ART	<200	<100	Completed or cured	Extrapulmonary	Extrapulmonary	OTHER	51-100	0	0
40	7/17/2009		MALE	2009-02-02		2009	Negative	35-44	40-44		1	FALSE		HIV-		HIV-			Completed or cured	Pulmonary smear-positive	Pulmonary	NEW			1
54	9/21/2009		MALE	2009-02-02		2009	Negative	45-54	50-54		1	FALSE		HIV-		HIV-			Completed or cured	Pulmonary smear-positive	Pulmonary	OTHER			0
28	9/3/2009		MALE	2009-01-22		2009	Negative	25-34	25-29		1	FALSE		HIV-		HIV-			Completed or cured	Pulmonary smear-positive	Pulmonary	RELAPSE			0
40	1/29/2009	362	MALE	2009-01-14		2009	Positive	35-44	40-44	1	1	FALSE		HIV+ not on ART	0	HIV+ not on ART	>=200	>=350	Defaulted	Pulmonary smear-positive	Pulmonary	RELAPSE	351-500	0	0
63	7/24/2009		MALE	2009-01-02		2009	Negative	55-64	60-64		1	FALSE		HIV-		HIV-			Completed or cured	Pulmonary smear-positive	Pulmonary	NEW			1
44	7/7/2009	414	FEMALE	2009-01-21		2009	Positive	35-44	40-44	1	1	FALSE	YES	HIV+ not on ART	0	HIV+ not on ART	>=200	>=350	Completed or cured	Pulmonary smear-positive	Pulmonary	NEW	351-500	1	1
19	12/31/2009		FEMALE	2009-07-16		2009	Negative	15-24	15-19		1	FALSE		HIV-		HIV-			Completed or cured	Pulmonary smear-positive	Pulmonary	NEW			1
27	6/24/2009	90	FEMALE	2009-01-08		2009	Positive	25-34	25-29	1	1	FALSE	NO	HIV+ not on ART	0	HIV+ not on ART	<200	<100	Completed or cured	Pulmonary smear-negative	Pulmonary	NEW	51-100	0	1
42	7/10/2009	84	FEMALE	2009-01-23		2009	Positive	35-44	40-44	1	1	FALSE	NO	HIV+ not on ART	0	HIV+ not on ART	<200	<100	Completed or cured	Extrapulmonary	Extrapulmonary	NEW	51-100	0	1
40	6/30/2009		MALE	2009-02-10		2009	Negative	35-44	40-44		1	FALSE		HIV-		HIV-			Not evaluated	Pulmonary smear-positive	Pulmonary	NEW			1
24	5/4/2009		MALE	2009-03-24		2009	Negative	15-24	20-24		1	FALSE		HIV-		HIV-			Not evaluated	Pulmonary smear-positive	Pulmonary	NEW			1
40	9/21/2009	77	FEMALE	2009-02-03		2009	Positive	35-44	40-44	1	1	TRUE	YES	HIV+ on ART		HIV+ on ART at TB Dx	<200	<100	Completed or cured	Pulmonary smear-negative	Pulmonary	NEW	51-100		1
49	9/16/2009		MALE	2009-02-03		2009	Negative	45-54	45-49		1	FALSE		HIV-		HIV-			Completed or cured	Pulmonary smear-positive	Pulmonary	RELAPSE			0
29	7/2/2009	10	FEMALE	2009-01-14		2009	Positive	25-34	25-29	1	1	FALSE	YES	HIV+ not on ART	0	HIV+ not on ART	<200	<100	Completed or cured	Pulmonary smear-negative	Pulmonary	NEW	<=50	1	1
53	9/10/2009		FEMALE	2009-01-29		2009	Negative	45-54	50-54		1	FALSE		HIV-		HIV-			Completed or cured	Pulmonary smear-positive	Pulmonary	RELAPSE			0
38	7/10/2009		MALE	2009-01-21		2009	Negative	35-44	35-39		1	FALSE		HIV-		HIV-			Completed or cured	Pulmonary smear-positive	Pulmonary	NEW			1
28	8/23/2009		FEMALE	2009-03-09		2009	Negative	25-34	25-29		1	FALSE		HIV-		HIV-			Completed or cured	Pulmonary smear-positive	Pulmonary	NEW			1
44	9/4/2009		MALE	2009-01-22		2009	Negative	35-44	40-44		1	FALSE		HIV-		HIV-			Completed or cured	Pulmonary smear-positive	Pulmonary	NEW			1
50	7/14/2009		MALE	2009-01-26		2009	Negative	45-54	50-54		1	FALSE		HIV-		HIV-			Completed or cured	Pulmonary smear-negative	Pulmonary	NEW			1
22	7/8/2009		MALE	2009-01-12		2009	Negative	15-24	20-24		1	FALSE		HIV-		HIV-			Completed or cured	Pulmonary smear-positive	Pulmonary	NEW			1
46	7/14/2009		FEMALE	2009-01-12		2009	Negative	45-54	45-49		1	FALSE		HIV-		HIV-			Defaulted	Pulmonary smear-positive	Pulmonary	OTHER			0
35	11/8/2009	309	FEMALE	2009-05-22		2009	Positive	35-44	35-39	1	1	FALSE	YES	HIV+ not on ART	0	HIV+ not on ART	>=200	200-349	Completed or cured	Pulmonary smear-negative	Pulmonary	NEW	201-350	1	1
72	8/16/2009		FEMALE	2009-01-27		2009	Negative	>=65	70-74		1	FALSE		HIV-		HIV-			Completed or cured	Pulmonary smear-positive	Pulmonary	NEW			1
37	9/2/2009		MALE	2009-01-21		2009	Negative	35-44	35-39		1	FALSE		HIV-		HIV-			Completed or cured	Pulmonary smear-negative	Pulmonary	OTHER			0
43	7/23/2009	7	MALE	2009-02-25		2009	Positive	35-44	40-44	1	1	FALSE	YES	HIV+ not on ART	0	HIV+ not on ART	<200	<100	Not evaluated	Extrapulmonary	Extrapulmonary	NEW	<=50	1	1
34	9/25/2009	89	FEMALE	2009-04-09		2009	Positive	25-34	30-34	1	1	FALSE	YES	HIV+ not on ART	0	HIV+ not on ART	<200	<100	Completed or cured	Pulmonary smear-negative	Pulmonary	NEW	51-100	1	1
30	10/21/2009	377	FEMALE	2009-05-07		2009	Positive	25-34	30-34	1	1	FALSE	NO	HIV+ not on ART	0	HIV+ not on ART	>=200	>=350	Completed or cured	Pulmonary smear-positive	Pulmonary	NEW	351-500	0	1
57	10/18/2009		MALE	2009-03-09		2009	Negative	55-64	55-59		1	FALSE		HIV-		HIV-			Completed or cured	Pulmonary smear-negative	Pulmonary	OTHER			0
48	9/9/2009		FEMALE	2009-01-29		2009	Negative	45-54	45-49		1	FALSE		HIV-		HIV-			Completed or cured	Pulmonary smear-positive	Pulmonary	RELAPSE			0
23	7/17/2009		FEMALE	2009-01-28		2009	Negative	15-24	20-24		1	FALSE		HIV-		HIV-			Completed or cured	Pulmonary smear-positive	Pulmonary	NEW			1
33	1/25/2010	185	FEMALE	2009-07-13		2009	Positive	25-34	30-34	1	1	FALSE	YES	HIV+ not on ART	0	HIV+ not on ART	<200	100-199	Completed or cured	Pulmonary smear-negative	Pulmonary	NEW	101-200	1	1
30	8/31/2009		MALE	2009-03-10		2009	Negative	25-34	30-34		1	FALSE		HIV-		HIV-			Completed or cured	Pulmonary smear-positive	Pulmonary	NEW			1
43	8/30/2009		FEMALE	2009-01-20		2009	Negative	35-44	40-44		1	FALSE		HIV-		HIV-			Completed or cured	Pulmonary smear-positive	Pulmonary	OTHER			0
31	7/21/2009		MALE	2009-01-07		2009	Negative	25-34	30-34		1	FALSE		HIV-		HIV-			Completed or cured	Pulmonary smear-negative	Pulmonary	NEW			1
23	9/4/2009		MALE	2009-03-20		2009	Negative	15-24	20-24		1	FALSE		HIV-		HIV-			Completed or cured	Pulmonary smear-negative	Pulmonary	NEW			1
40	11/18/2009		MALE	2009-03-25		2009	Negative	35-44	40-44		1	FALSE		HIV-		HIV-			Completed or cured	Pulmonary smear-positive	Pulmonary	RELAPSE			0
47	1/25/2010		MALE	2009-08-12		2009	Positive	45-54	45-49		1	FALSE		HIV+ not on ART	0	HIV+ not on ART			Completed or cured	Pulmonary smear-positive	Pulmonary	NEW		0	1
58	9/2/2009		MALE	2009-01-21		2009	Negative	55-64	55-59		1	FALSE		HIV-		HIV-			Completed or cured	Pulmonary smear-positive	Pulmonary	RE-TREATMENT AFTER DEFAULT			0
42	10/22/2009		MALE	2009-02-18		2009	Negative	35-44	40-44		1	FALSE		HIV-		HIV-			Defaulted	Pulmonary smear-positive	Pulmonary	RELAPSE			0
42	8/6/2009		MALE	2009-02-19		2009	Negative	35-44	40-44		1	FALSE		HIV-		HIV-			Completed or cured	Pulmonary smear-positive	Pulmonary	NEW			1
20	8/18/2009		FEMALE	2009-02-02		2009	Positive	15-24	20-24		1	FALSE	NO	HIV+ not on ART	0	HIV+ not on ART			Completed or cured	Pulmonary smear-negative	Pulmonary	NEW		0	1
50	7/6/2009		FEMALE	2009-01-20		2009	Negative	45-54	50-54		1	FALSE		HIV-		HIV-			Completed or cured	Pulmonary smear-positive	Pulmonary	NEW			1
35	8/5/2009	207	MALE	2009-02-18		2009	Positive	35-44	35-39	1	1	FALSE	NO	HIV+ not on ART	0	HIV+ not on ART	>=200	200-349	Completed or cured	Pulmonary smear-negative	Pulmonary	NEW	201-350	0	1
25	11/19/2009		FEMALE	2009-04-30		2009	Negative	25-34	25-29		1	FALSE		HIV-		HIV-			Completed or cured	Pulmonary smear-positive	Pulmonary	NEW			1
20	7/27/2009		MALE	2009-01-26		2009		15-24	20-24		0	FALSE							Completed or cured	Pulmonary smear-positive	Pulmonary	NEW			1
53	7/15/2009		FEMALE	2009-01-30		2009	Negative	45-54	50-54		1	FALSE		HIV-		HIV-			Completed or cured	Pulmonary smear-negative	Pulmonary	NEW			1
25	8/6/2009		MALE	2009-02-19		2009	Negative	25-34	25-29		1	FALSE		HIV-		HIV-			Completed or cured	Pulmonary smear-negative	Pulmonary	NEW			1
21	3/31/2009		FEMALE	2009-02-02		2009	Positive	15-24	20-24		1	FALSE		HIV+ not on ART	0	HIV+ not on ART			Moved or transferred	Extrapulmonary	Extrapulmonary	NEW		0	1
45	8/27/2009		MALE	2009-02-16		2009	Negative	45-54	45-49		1	FALSE		HIV-		HIV-			Completed or cured	Pulmonary smear-negative	Pulmonary	NEW			1
29	10/15/2009		MALE	2009-04-30		2009	Negative	25-34	25-29		1	FALSE		HIV-		HIV-			Completed or cured	Pulmonary smear-positive	Pulmonary	NEW			1
62	9/28/2009		MALE	2009-02-20		2009	Negative	55-64	60-64		1	FALSE		HIV-		HIV-			Completed or cured	Pulmonary smear-negative	Pulmonary	OTHER			0
41	7/9/2009	18	FEMALE	2009-01-23		2009	Positive	35-44	40-44	1	1	FALSE	YES	HIV+ not on ART	0	HIV+ not on ART	<200	<100	Completed or cured	Extrapulmonary	Extrapulmonary	NEW	<=50	1	1
63	7/8/2009		MALE	2009-01-22		2009	Negative	55-64	60-64		1	FALSE		HIV-		HIV-			Completed or cured	Pulmonary smear-positive	Pulmonary	NEW			1
33	7/16/2009		MALE	2009-01-29		2009	Negative	25-34	30-34		1	FALSE		HIV-		HIV-			Completed or cured	Pulmonary smear-positive	Pulmonary	NEW			1
19	9/21/2009		FEMALE	2009-03-27		2009	Negative	15-24	15-19		1	FALSE		HIV-		HIV-			Completed or cured	Pulmonary smear-positive	Pulmonary	NEW			1
34	6/4/2009	132	MALE	2009-01-16		2009	Positive	25-34	30-34	1	1	FALSE	NO	HIV+ not on ART	0	HIV+ not on ART	<200	100-199	Defaulted	Extrapulmonary	Extrapulmonary	NEW	101-200	0	1
55	7/22/2009	353	MALE	2009-02-02		2009	Positive	55-64	55-59	1	1	FALSE	NO	HIV+ not on ART	0	HIV+ not on ART	>=200	>=350	Completed or cured	Pulmonary smear-positive	Pulmonary	NEW	351-500	0	1
26	1/20/2010		MALE	2009-07-24		2009	Negative	25-34	25-29		1	FALSE		HIV-		HIV-			Completed or cured	Pulmonary smear-negative	Pulmonary	NEW			1
69	8/17/2009		MALE	2009-03-02		2009	Negative	>=65	65-69		1	FALSE		HIV-		HIV-			Completed or cured	Pulmonary smear-negative	Pulmonary	NEW			1
27	1/22/2010	173	MALE	2009-07-16		2009	Positive	25-34	25-29	1	1	FALSE		HIV+ not on ART	0	HIV+ not on ART	<200	100-199	Completed or cured	Pulmonary smear-positive	Pulmonary	NEW	101-200	0	1
31	2/8/2010	36	MALE	2009-08-14		2009	Positive	25-34	30-34	1	1	FALSE	YES	HIV+ not on ART	0	HIV+ not on ART	<200	<100	Completed or cured	Pulmonary smear-negative	Pulmonary	NEW	<=50	1	1
24	8/13/2009		MALE	2009-02-26		2009	Negative	15-24	20-24		1	FALSE		HIV-		HIV-			Completed or cured	Pulmonary smear-negative	Pulmonary	NEW			1
32	7/15/2009		MALE	2009-01-30		2009		25-34	30-34		0	FALSE							Completed or cured	Pulmonary smear-negative	Pulmonary	NEW			1
39	5/29/2009	49	FEMALE	2009-01-08		2009	Positive	35-44	35-39	1	1	FALSE	NO	HIV+ not on ART	0	HIV+ not on ART	<200	<100	Defaulted	Extrapulmonary	Extrapulmonary	OTHER	<=50	0	0
31	8/30/2009	87	FEMALE	2009-01-20		2009	Positive	25-34	30-34	1	1	TRUE	YES	HIV+ on ART		HIV+ on ART at TB Dx	<200	<100	Completed or cured	Pulmonary smear-negative	Pulmonary	OTHER	51-100		0
54	6/29/2009		MALE	2009-01-26		2009	Negative	45-54	50-54		1	FALSE		HIV-		HIV-			Completed or cured	Pulmonary smear-positive	Pulmonary	NEW			1
34	4/7/2009	32	MALE	2009-01-09		2009	Positive	25-34	30-34	1	1	FALSE	NO	HIV+ not on ART	0	HIV+ not on ART	<200	<100	Defaulted	Pulmonary smear-positive	Pulmonary	RE-TREATMENT AFTER DEFAULT	<=50	0	0
29	6/22/2009	35	FEMALE	2009-01-05		2009	Positive	25-34	25-29	1	1	FALSE	NO	HIV+ not on ART	0	HIV+ not on ART	<200	<100	Completed or cured	Pulmonary smear-positive	Pulmonary	NEW	<=50	0	1
20	6/29/2009		FEMALE	2009-01-13		2009	Negative	15-24	20-24		1	FALSE		HIV-		HIV-			Completed or cured	Pulmonary smear-positive	Pulmonary	NEW			1
36	4/24/2009	56	FEMALE	2009-01-23		2009	Positive	35-44	35-39	1	1	FALSE	YES	HIV+ not on ART	0	HIV+ not on ART	<200	<100	Moved or transferred	Pulmonary smear-positive	Pulmonary	OTHER	51-100	1	0
18	7/16/2009		FEMALE	2009-01-30		2009	Negative	15-24	15-19		1	FALSE		HIV-		HIV-			Completed or cured	Pulmonary smear-positive	Pulmonary	NEW			1
43	7/27/2009	65	MALE	2009-02-11		2009	Positive	35-44	40-44	1	1	FALSE	YES	HIV+ not on ART	0	HIV+ not on ART	<200	<100	Completed or cured	Pulmonary smear-negative	Pulmonary	NEW	51-100	1	1
36	7/9/2009	18	FEMALE	2009-01-23		2009	Positive	35-44	35-39	1	1	FALSE	NO	HIV+ not on ART	0	HIV+ not on ART	<200	<100	Completed or cured	Pulmonary smear-positive	Pulmonary	NEW	<=50	0	1
40	6/26/2009		MALE	2009-03-26		2009	Negative	35-44	40-44		1	FALSE		HIV-		HIV-			Defaulted	Pulmonary smear-positive	Pulmonary	RELAPSE			0
26	9/23/2009	200	MALE	2009-03-04		2009	Positive	25-34	25-29	1	1	FALSE		HIV+ not on ART	0	HIV+ not on ART	>=200	200-349	Completed or cured	Pulmonary smear-positive	Pulmonary	NEW	101-200	0	1
21	7/7/2009		MALE	2009-01-20		2009	Negative	15-24	20-24		1	FALSE		HIV-		HIV-			Completed or cured	Pulmonary smear-positive	Pulmonary	NEW			1
41	3/23/2009	357	MALE	2009-02-11		2009	Positive	35-44	40-44	1	1	FALSE	NO	HIV+ not on ART	0	HIV+ not on ART	>=200	>=350	Died	Pulmonary smear-negative	Pulmonary	OTHER	351-500	0	0
45	7/27/2009		FEMALE	2009-02-10		2009	Negative	45-54	45-49		1	FALSE		HIV-		HIV-			Completed or cured	Pulmonary smear-positive	Pulmonary	NEW			1
50	7/7/2009	161	MALE	2009-01-13		2009	Positive	45-54	50-54	1	1	FALSE	NO	HIV+ not on ART	0	HIV+ not on ART	<200	100-199	Completed or cured	Pulmonary smear-positive	Pulmonary	NEW	101-200	0	1
39	8/24/2009		FEMALE	2009-01-12		2009	Negative	35-44	35-39		1	FALSE		HIV-		HIV-			Completed or cured	Pulmonary smear-positive	Pulmonary	OTHER			0
20	9/21/2009	112	FEMALE	2009-02-02		2009	Positive	15-24	20-24	1	1	FALSE	NO	HIV+ not on ART	0	HIV+ not on ART	<200	100-199	Completed or cured	Pulmonary smear-negative	Pulmonary	OTHER	101-200	0	0
53	8/17/2009		FEMALE	2009-01-08		2009		45-54	50-54		0	FALSE							Completed or cured	Pulmonary smear-negative	Pulmonary	OTHER			0
19	12/14/2009		MALE	2009-11-24		2009		15-24	15-19		0	FALSE							Moved or transferred	Pulmonary smear-negative	Pulmonary	NEW			1
24	12/14/2009	22	MALE	2009-04-28		2009	Positive	15-24	20-24	1	1	FALSE	YES	HIV+ not on ART	0	HIV+ not on ART	<200	<100	Completed or cured	Extrapulmonary	Extrapulmonary	NEW	<=50	1	1
50	7/7/2009		MALE	2009-02-20		2009	Negative	45-54	50-54		1	FALSE		HIV-		HIV-			Died	Pulmonary smear-positive	Pulmonary	NEW			1
32	1/17/2009		MALE	2009-01-14		2009	Positive	25-34	30-34		1	FALSE	NO	HIV+ not on ART	0	HIV+ not on ART			Died	Pulmonary smear-negative	Pulmonary	NEW		0	1
36	6/22/2009	70	FEMALE	2009-01-04		2009	Positive	35-44	35-39	1	1	FALSE	NO	HIV+ not on ART	0	HIV+ not on ART	<200	<100	Completed or cured	Pulmonary smear-positive	Pulmonary	NEW	51-100	0	1
34	12/19/2009	270	MALE	2009-05-08		2009	Positive	25-34	30-34	1	1	FALSE		HIV+ not on ART	0	HIV+ not on ART	>=200	200-349	Completed or cured	Pulmonary smear-negative	Pulmonary	OTHER	201-350	0	0
27	7/22/2009		FEMALE	2009-01-28		2009		25-34	25-29		0	FALSE							Completed or cured	Pulmonary smear-positive	Pulmonary	NEW			1
34	10/27/2009	74	MALE	2009-03-04		2009	Positive	25-34	30-34	1	1	FALSE		HIV+ not on ART	0	HIV+ not on ART	<200	<100	Completed or cured	Pulmonary smear-negative	Pulmonary	RELAPSE	51-100	0	0
48	10/23/2009		MALE	2009-05-06		2009	Negative	45-54	45-49		1	FALSE		HIV-		HIV-			Completed or cured	Pulmonary smear-positive	Pulmonary	NEW			1
25	12/13/2009		MALE	2009-06-23		2009	Negative	25-34	25-29		1	FALSE		HIV-		HIV-			Completed or cured	Pulmonary smear-positive	Pulmonary	NEW			1
43	5/11/2009	266	MALE	2009-01-09		2009	Positive	35-44	40-44	1	1	FALSE	YES	HIV+ not on ART	0	HIV+ not on ART	>=200	200-349	Died	Pulmonary smear-positive	Pulmonary	RELAPSE	201-350	1	0
20	6/30/2009		FEMALE	2009-01-13		2009	Negative	15-24	20-24		1	FALSE		HIV-		HIV-			Completed or cured	Pulmonary smear-negative	Pulmonary	NEW			1
35	1/4/2010		FEMALE	2009-07-15		2009	Negative	35-44	35-39		1	FALSE		HIV-		HIV-			Completed or cured	Pulmonary smear-negative	Pulmonary	NEW			1
46	4/2/2009		FEMALE	2009-01-22		2009	Negative	45-54	45-49		1	FALSE		HIV-		HIV-			Defaulted	Pulmonary smear-positive	Pulmonary	RE-TREATMENT AFTER DEFAULT			0
21	7/17/2009		MALE	2009-02-02		2009	Negative	15-24	20-24		1	FALSE		HIV-		HIV-			Completed or cured	Pulmonary smear-positive	Pulmonary	NEW			1
28	8/28/2009	595	FEMALE	2009-01-12		2009	Positive	25-34	25-29	1	1	FALSE	NO	HIV+ not on ART	0	HIV+ not on ART	>=200	>=350	Completed or cured	Pulmonary smear-negative	Pulmonary	NEW	>500	0	1
20	12/18/2009		FEMALE	2009-06-29		2009	Negative	15-24	20-24		1	FALSE		HIV-		HIV-			Completed or cured	Pulmonary smear-negative	Pulmonary	NEW			1
55	7/20/2009		MALE	2009-02-02		2009	Negative	55-64	55-59		1	FALSE		HIV-		HIV-			Completed or cured	Pulmonary smear-positive	Pulmonary	NEW			1
42	6/4/2009	76	FEMALE	2009-01-09		2009	Positive	35-44	40-44	1	1	FALSE	NO	HIV+ not on ART	0	HIV+ not on ART	<200	<100	Died	Extrapulmonary	Extrapulmonary	OTHER	51-100	0	0
28	11/11/2009		MALE	2009-05-25		2009	Negative	25-34	25-29		1	FALSE		HIV-		HIV-			Completed or cured	Pulmonary smear-positive	Pulmonary	NEW			1
22	8/7/2009	325	FEMALE	2009-02-02		2009	Positive	15-24	20-24	1	1	FALSE	NO	HIV+ not on ART	0	HIV+ not on ART	>=200	200-349	Moved or transferred	Pulmonary smear-negative	Pulmonary	NEW	201-350	0	1
22	8/31/2009	111	FEMALE	2009-01-07		2009	Positive	15-24	20-24	1	1	FALSE	YES	HIV+ not on ART	0	HIV+ not on ART	<200	100-199	Completed or cured	Pulmonary smear-negative	Pulmonary	NEW	101-200	1	1
58	6/28/2009		FEMALE	2009-06-05		2009		55-64	55-59		0	FALSE							Died	Pulmonary smear-positive	Pulmonary	NEW			1
33	9/30/2009		MALE	2009-02-20		2009	Negative	25-34	30-34		1	FALSE		HIV-		HIV-			Completed or cured	Pulmonary smear-negative	Pulmonary	NEW			1
35	7/29/2009		FEMALE	2009-04-17		2009	Negative	35-44	35-39		1	FALSE		HIV-		HIV-			Defaulted	Pulmonary smear-positive	Pulmonary	RELAPSE			0
48	9/7/2009		MALE	2009-03-19		2009	Negative	45-54	45-49		1	FALSE		HIV-		HIV-			Completed or cured	Pulmonary smear-negative	Pulmonary	NEW			1
53	9/18/2009		FEMALE	2009-01-03		2009	Negative	45-54	50-54		1	FALSE		HIV-		HIV-			Completed or cured	Pulmonary smear-positive	Pulmonary	RELAPSE			0
33	9/15/2009	29	MALE	2009-01-21		2009	Positive	25-34	30-34	1	1	FALSE		HIV+ not on ART	0	HIV+ not on ART	<200	<100	Completed or cured	Pulmonary smear-negative	Pulmonary	OTHER	<=50	0	0
28	11/26/2009	281	FEMALE	2009-02-17		2009	Positive	25-34	25-29	1	1	FALSE	NO	HIV+ not on ART	0	HIV+ not on ART	>=200	200-349	Completed or cured	Pulmonary smear-negative	Pulmonary	OTHER	201-350	0	0
25	4/16/2010		MALE	2009-08-31		2009	Negative	25-34	25-29		1	FALSE		HIV-		HIV-			Completed or cured	Pulmonary smear-positive	Pulmonary	RELAPSE			0
47	4/29/2009		MALE	2009-03-20		2009	Negative	45-54	45-49		1	FALSE		HIV-		HIV-			Defaulted	Pulmonary smear-positive	Pulmonary	RELAPSE			0
79	11/25/2009		MALE	2009-06-05		2009	Negative	>=65	>=75		1	FALSE		HIV-		HIV-			Completed or cured	Extrapulmonary	Extrapulmonary	NEW			1
33	1/13/2010		MALE	2009-07-27		2009	Negative	25-34	30-34		1	FALSE		HIV-		HIV-			Completed or cured	Pulmonary smear-positive	Pulmonary	NEW			1
22	7/22/2009		FEMALE	2009-02-03		2009	Negative	15-24	20-24		1	FALSE		HIV-		HIV-			Completed or cured	Pulmonary smear-positive	Pulmonary	NEW			1
25	7/17/2009		MALE	2009-01-14		2009	Negative	25-34	25-29		1	FALSE		HIV-		HIV-			Completed or cured	Pulmonary smear-positive	Pulmonary	NEW			1
50	8/28/2009		MALE	2009-01-14		2009		45-54	50-54		0	FALSE							Completed or cured	Pulmonary smear-positive	Pulmonary	OTHER			0
29	3/2/2009	440	FEMALE	2009-01-27		2009	Positive	25-34	25-29	1	1	FALSE	NO	HIV+ not on ART	0	HIV+ not on ART	>=200	>=350	Defaulted	Pulmonary smear-positive	Pulmonary	RE-TREATMENT AFTER DEFAULT	351-500	0	0
36	7/20/2009	268	FEMALE	2009-01-29		2009	Positive	35-44	35-39	1	1	FALSE	NO	HIV+ not on ART	0	HIV+ not on ART	>=200	200-349	Completed or cured	Pulmonary smear-negative	Pulmonary	NEW	201-350	0	1
26	6/30/2009	43	FEMALE	2009-01-09		2009	Positive	25-34	25-29	1	1	FALSE	NO	HIV+ not on ART	0	HIV+ not on ART	<200	<100	Defaulted	Pulmonary smear-negative	Pulmonary	OTHER	<=50	0	0
49	9/14/2009		FEMALE	2009-02-04		2009	Negative	45-54	45-49		1	FALSE		HIV-		HIV-			Completed or cured	Pulmonary smear-positive	Pulmonary	RELAPSE			0
44	8/28/2009		FEMALE	2009-02-18		2009	Negative	35-44	40-44		1	FALSE		HIV-		HIV-			Completed or cured	Pulmonary smear-positive	Pulmonary	NEW			1
50	6/26/2009		MALE	2009-01-09		2009	Negative	45-54	50-54		1	FALSE		HIV-		HIV-			Completed or cured	Pulmonary smear-positive	Pulmonary	NEW			1
75	7/18/2009		FEMALE	2009-02-01		2009	Negative	>=65	>=75		1	FALSE		HIV-		HIV-			Completed or cured	Extrapulmonary	Extrapulmonary	NEW			1
52	8/20/2009		MALE	2009-01-07		2009	Negative	45-54	50-54		1	FALSE		HIV-		HIV-			Completed or cured	Pulmonary smear-negative	Pulmonary	OTHER			0
38	8/30/2009	264	FEMALE	2009-03-11		2009	Positive	35-44	35-39	1	1	FALSE	YES	HIV+ not on ART	0	HIV+ not on ART	>=200	200-349	Completed or cured	Extrapulmonary	Extrapulmonary	NEW	201-350	1	1
22	7/17/2009		FEMALE	2009-01-27		2009	Negative	15-24	20-24		1	FALSE		HIV-		HIV-			Completed or cured	Pulmonary smear-positive	Pulmonary	NEW			1
22	8/4/2009		MALE	2009-02-07		2009	Negative	15-24	20-24		1	FALSE		HIV-		HIV-			Completed or cured	Pulmonary smear-positive	Pulmonary	NEW			1
36	6/9/2009		MALE	2009-02-09		2009	Negative	35-44	35-39		1	FALSE		HIV-		HIV-			Died	Pulmonary smear-positive	Pulmonary	OTHER			0
41	2/23/2010		FEMALE	2009-07-02		2009	Negative	35-44	40-44		1	FALSE		HIV-		HIV-			Completed or cured	Pulmonary smear-positive	Pulmonary	RE-TREATMENT AFTER DEFAULT			0
24	7/10/2009		FEMALE	2009-01-23		2009	Positive	15-24	20-24		1	FALSE	NO	HIV+ not on ART	0	HIV+ not on ART			Completed or cured	Pulmonary smear-positive	Pulmonary	NEW		0	1
68	7/9/2009		MALE	2009-01-22		2009	Negative	>=65	65-69		1	FALSE		HIV-		HIV-			Completed or cured	Pulmonary smear-positive	Pulmonary	NEW			1
35	3/10/2009		MALE	2009-01-23		2009	Negative	35-44	35-39		1	FALSE		HIV-		HIV-			Defaulted	Pulmonary smear-positive	Pulmonary	RELAPSE			0
42	9/21/2009		MALE	2009-02-09		2009	Negative	35-44	40-44		1	FALSE		HIV-		HIV-			Failed	Pulmonary smear-positive	Pulmonary	RELAPSE			0
31	3/15/2010		MALE	2009-08-03		2009	Negative	25-34	30-34		1	FALSE		HIV-		HIV-			Completed or cured	Pulmonary smear-positive	Pulmonary	NEW			1
29	1/6/2010	34	MALE	2009-07-17		2009	Positive	25-34	25-29	1	1	FALSE		HIV+ not on ART	0	HIV+ not on ART	<200	<100	Completed or cured	Extrapulmonary	Extrapulmonary	NEW	<=50	0	1
46	12/17/2009		MALE	2009-05-07		2009	Negative	45-54	45-49		1	FALSE		HIV-		HIV-			Completed or cured	Pulmonary smear-negative	Pulmonary	OTHER			0
56	1/20/2010		MALE	2009-08-03		2009		55-64	55-59		0	FALSE							Completed or cured	Pulmonary smear-positive	Pulmonary	NEW			1
39	4/17/2009	78	MALE	2009-02-11		2009	Positive	35-44	35-39	1	1	FALSE	NO	HIV+ not on ART	0	HIV+ not on ART	<200	<100	Moved or transferred	Pulmonary smear-negative	Pulmonary	RE-TREATMENT AFTER DEFAULT	51-100	0	0
33			FEMALE	2009-03-13		2009	Negative	25-34	30-34		1	FALSE		HIV-		HIV-			Not evaluated	Pulmonary smear-positive	Pulmonary	NEW			1
19	9/13/2009		FEMALE	2009-02-02		2009	Negative	15-24	15-19		1	FALSE		HIV-		HIV-			Completed or cured	Pulmonary smear-positive	Pulmonary	RELAPSE			0
44	10/15/2009	197	FEMALE	2009-02-05		2009	Positive	35-44	40-44	1	1	FALSE	YES	HIV+ not on ART	0	HIV+ not on ART	<200	100-199	Defaulted	Extrapulmonary	Extrapulmonary	NEW	101-200	1	1
22	6/25/2009		MALE	2009-01-09		2009	Negative	15-24	20-24		1	FALSE		HIV-		HIV-			Completed or cured	Pulmonary smear-negative	Pulmonary	NEW			1
25	8/28/2009	237	MALE	2009-01-26		2009	Positive	25-34	25-29	1	1	FALSE	NO	HIV+ not on ART	0	HIV+ not on ART	>=200	200-349	Completed or cured	Extrapulmonary	Extrapulmonary	NEW	201-350	0	1
30	7/29/2009		MALE	2009-01-13		2009	Negative	25-34	30-34		1	FALSE		HIV-		HIV-			Completed or cured	Pulmonary smear-negative	Pulmonary	NEW			1
46	4/14/2009	36	MALE	2009-02-03		2009	Positive	45-54	45-49	1	1	TRUE	YES	HIV+ on ART		HIV+ on ART at TB Dx	<200	<100	Died	Pulmonary smear-positive	Pulmonary	NEW	<=50		1
52	6/29/2009		FEMALE	2009-01-13		2009	Negative	45-54	50-54		1	FALSE		HIV-		HIV-			Completed or cured	Pulmonary smear-positive	Pulmonary	NEW			1
59	7/15/2009		MALE	2009-01-28		2009	Negative	55-64	55-59		1	FALSE		HIV-		HIV-			Completed or cured	Pulmonary smear-positive	Pulmonary	NEW			1
30	7/1/2009	284	FEMALE	2009-01-13		2009	Positive	25-34	30-34	1	1	FALSE	NO	HIV+ not on ART	0	HIV+ not on ART	>=200	200-349	Completed or cured	Pulmonary smear-negative	Pulmonary	NEW	201-350	0	1
46	2/12/2010	374	MALE	2009-06-25		2009	Positive	45-54	45-49	1	1	FALSE		HIV+ not on ART	0	HIV+ not on ART	>=200	>=350	Completed or cured	Pulmonary smear-positive	Pulmonary	OTHER	351-500	0	0
44	12/7/2009	145	MALE	2009-04-24		2009	Positive	35-44	40-44	1	1	FALSE	NO	HIV+ not on ART	0	HIV+ not on ART	<200	100-199	Completed or cured	Pulmonary smear-positive	Pulmonary	RELAPSE	101-200	0	0
24	8/12/2009		FEMALE	2009-01-31		2009	Negative	15-24	20-24		1	FALSE		HIV-		HIV-			Completed or cured	Extrapulmonary	Extrapulmonary	NEW			1
27	10/7/2009		FEMALE	2009-06-24		2009	Negative	25-34	25-29		1	FALSE		HIV-		HIV-			Defaulted	Pulmonary smear-positive	Pulmonary	OTHER			0
25	7/8/2009	124	MALE	2009-01-14		2009	Positive	25-34	25-29	1	1	FALSE	NO	HIV+ not on ART	0	HIV+ not on ART	<200	100-199	Completed or cured	Pulmonary smear-negative	Pulmonary	NEW	101-200	0	1
44	7/2/2009		MALE	2009-01-14		2009	Negative	35-44	40-44		1	FALSE		HIV-		HIV-			Completed or cured	Pulmonary smear-positive	Pulmonary	NEW			1
18	2/5/2010		MALE	2009-08-21		2009	Negative	15-24	15-19		1	FALSE		HIV-		HIV-			Completed or cured	Pulmonary smear-positive	Pulmonary	NEW			1
25	9/22/2009		MALE	2009-02-02		2009	Negative	25-34	25-29		1	FALSE		HIV-		HIV-			Completed or cured	Pulmonary smear-negative	Pulmonary	RE-TREATMENT AFTER FAILURE			0
26	3/18/2010		MALE	2009-08-03		2009	Positive	25-34	25-29		1	FALSE		HIV+ not on ART	0	HIV+ not on ART			Completed or cured	Pulmonary smear-positive	Pulmonary	OTHER		0	0
60	2/25/2009		MALE	2009-01-29		2009	Positive	55-64	60-64		1	FALSE	NO	HIV+ not on ART	0	HIV+ not on ART			Moved or transferred	Pulmonary smear-positive	Pulmonary	NEW		0	1
37	7/30/2009		FEMALE	2009-02-06		2009	Negative	35-44	35-39		1	FALSE		HIV-		HIV-			Defaulted	Pulmonary smear-negative	Pulmonary	OTHER			0
26	5/25/2009		MALE	2009-01-14		2009	Negative	25-34	25-29		1	FALSE		HIV-		HIV-			Defaulted	Pulmonary smear-negative	Pulmonary	NEW			1
25	7/8/2009	235	FEMALE	2009-01-19		2009	Positive	25-34	25-29	1	1	FALSE	NO	HIV+ not on ART	0	HIV+ not on ART	>=200	200-349	Completed or cured	Extrapulmonary	Extrapulmonary	NEW	201-350	0	1
32	12/28/2009		MALE	2009-07-03		2009	Negative	25-34	30-34		1	FALSE		HIV-		HIV-			Completed or cured	Pulmonary smear-positive	Pulmonary	NEW			1
35	10/9/2009	324	MALE	2009-02-02		2009	Positive	35-44	35-39	1	1	FALSE	NO	HIV+ not on ART	0	HIV+ not on ART	>=200	200-349	Completed or cured	Pulmonary smear-positive	Pulmonary	RE-TREATMENT AFTER DEFAULT	201-350	0	0
38	8/20/2009		MALE	2009-01-05		2009	Positive	35-44	35-39		1	TRUE	YES	HIV+ on ART		HIV+ on ART at TB Dx			Completed or cured	Pulmonary smear-positive	Pulmonary	OTHER			0
35	9/30/2009	181	FEMALE	2009-02-11		2009	Positive	35-44	35-39	1	1	FALSE	NO	HIV+ not on ART	0	HIV+ not on ART	<200	100-199	Completed or cured	Pulmonary smear-negative	Pulmonary	OTHER	101-200	0	0
30	8/16/2009	108	FEMALE	2009-01-14		2009	Positive	25-34	30-34	1	1	FALSE	NO	HIV+ not on ART	0	HIV+ not on ART	<200	100-199	Completed or cured	Pulmonary smear-negative	Pulmonary	NEW	101-200	0	1
48	9/2/2009		FEMALE	2009-02-23		2009		45-54	45-49		0	FALSE							Completed or cured	Pulmonary smear-positive	Pulmonary	NEW			1
55	10/28/2009		MALE	2009-06-15		2009	Positive	55-64	55-59		1	FALSE		HIV+ not on ART	0	HIV+ not on ART			Moved or transferred	Extrapulmonary	Extrapulmonary	NEW		0	1
49	6/25/2009		FEMALE	2009-03-16		2009	Negative	45-54	45-49		1	FALSE		HIV-		HIV-			Died	Pulmonary smear-positive	Pulmonary	RELAPSE			0
24	7/17/2009		MALE	2009-02-03		2009	Negative	15-24	20-24		1	FALSE		HIV-		HIV-			Completed or cured	Pulmonary smear-positive	Pulmonary	NEW			1
20	8/12/2009		MALE	2009-02-26		2009	Negative	15-24	20-24		1	FALSE		HIV-		HIV-			Completed or cured	Pulmonary smear-positive	Pulmonary	NEW			1
19	8/7/2009		MALE	2009-01-27		2009	Negative	15-24	15-19		1	FALSE		HIV-		HIV-			Defaulted	Pulmonary smear-positive	Pulmonary	RE-TREATMENT AFTER DEFAULT			0
32	7/17/2009	459	MALE	2009-01-30		2009	Positive	25-34	30-34	1	1	FALSE	NO	HIV+ not on ART	0	HIV+ not on ART	>=200	>=350	Completed or cured	Pulmonary smear-negative	Pulmonary	NEW	351-500	0	1
21	10/5/2009		MALE	2009-04-14		2009	Negative	15-24	20-24		1	FALSE		HIV-		HIV-			Completed or cured	Pulmonary smear-positive	Pulmonary	NEW			1
32	9/10/2009		MALE	2009-01-29		2009	Negative	25-34	30-34		1	FALSE		HIV-		HIV-			Completed or cured	Pulmonary smear-positive	Pulmonary	RELAPSE			0
59	8/19/2009		FEMALE	2009-03-06		2009	Negative	55-64	55-59		1	FALSE		HIV-		HIV-			Completed or cured	Pulmonary smear-positive	Pulmonary	NEW			1
23	1/7/2010		FEMALE	2009-07-23		2009	Negative	15-24	20-24		1	FALSE		HIV-		HIV-			Completed or cured	Pulmonary smear-positive	Pulmonary	NEW			1
27	7/19/2009	232	MALE	2009-02-02		2009	Positive	25-34	25-29	1	1	FALSE		HIV+ not on ART	0	HIV+ not on ART	>=200	200-349	Completed or cured	Pulmonary smear-positive	Pulmonary	NEW	201-350	0	1
25	7/20/2009	33	FEMALE	2009-02-03		2009	Positive	25-34	25-29	1	1	FALSE	YES	HIV+ not on ART	0	HIV+ not on ART	<200	<100	Completed or cured	Extrapulmonary	Extrapulmonary	NEW	<=50	1	1
30	12/31/2009		MALE	2009-06-29		2009	Negative	25-34	30-34		1	FALSE		HIV-		HIV-			Completed or cured	Pulmonary smear-positive	Pulmonary	NEW			1
28	12/3/2009		MALE	2009-08-04		2009	Negative	25-34	25-29		1	FALSE		HIV-		HIV-			Defaulted	Pulmonary smear-negative	Pulmonary	RE-TREATMENT AFTER DEFAULT			0
51	8/14/2009		MALE	2009-02-27		2009		45-54	50-54		0	FALSE							Completed or cured	Pulmonary smear-positive	Pulmonary	NEW			1
39	1/21/2010		MALE	2009-08-06		2009	Negative	35-44	35-39		1	FALSE		HIV-		HIV-			Completed or cured	Pulmonary smear-negative	Pulmonary	NEW			1
38	2/10/2009		MALE	2009-01-22		2009	Negative	35-44	35-39		1	FALSE		HIV-		HIV-			Not evaluated	Pulmonary smear-negative	Pulmonary	NEW			1
39	7/13/2009	140	FEMALE	2009-01-26		2009	Positive	35-44	35-39	1	1	TRUE	YES	HIV+ on ART		HIV+ on ART at TB Dx	<200	100-199	Completed or cured	Pulmonary smear-negative	Pulmonary	NEW	101-200		1
27	7/10/2009	134	MALE	2009-01-12		2009	Positive	25-34	25-29	1	1	FALSE	NO	HIV+ not on ART	0	HIV+ not on ART	<200	100-199	Completed or cured	Pulmonary smear-negative	Pulmonary	NEW	101-200	0	1
38	7/1/2009	35	FEMALE	2009-01-12		2009	Positive	35-44	35-39	1	1	FALSE	YES	HIV+ not on ART	0	HIV+ not on ART	<200	<100	Completed or cured	Extrapulmonary	Extrapulmonary	NEW	<=50	1	1
34	3/18/2010		FEMALE	2009-10-01		2009	Negative	25-34	30-34		1	FALSE		HIV-		HIV-			Completed or cured	Extrapulmonary	Extrapulmonary	NEW			1
26	3/17/2009	424	MALE	2009-01-20		2009	Positive	25-34	25-29	1	1	FALSE		HIV+ not on ART	0	HIV+ not on ART	>=200	>=350	Moved or transferred	Pulmonary smear-positive	Pulmonary	NEW	351-500	0	1
21	9/9/2009		MALE	2009-01-27		2009	Negative	15-24	20-24		1	FALSE		HIV-		HIV-			Completed or cured	Pulmonary smear-positive	Pulmonary	RELAPSE			0
40	8/13/2009		FEMALE	2009-02-26		2009		35-44	40-44		0	FALSE							Completed or cured	Pulmonary smear-negative	Pulmonary	NEW			1
29	7/10/2009		MALE	2009-01-26		2009		25-34	25-29		0	FALSE							Completed or cured	Pulmonary smear-positive	Pulmonary	NEW			1
31	12/14/2009	140	FEMALE	2009-06-29		2009	Positive	25-34	30-34	1	1	FALSE		HIV+ not on ART	0	HIV+ not on ART	<200	100-199	Completed or cured	Pulmonary smear-positive	Pulmonary	NEW	101-200	0	1
41	6/26/2009	343	FEMALE	2009-01-09		2009	Positive	35-44	40-44	1	1	FALSE	NO	HIV+ not on ART	0	HIV+ not on ART	>=200	200-349	Completed or cured	Pulmonary smear-positive	Pulmonary	NEW	201-350	0	1
51	10/22/2009		FEMALE	2009-02-19		2009	Positive	45-54	50-54		1	FALSE		HIV+ not on ART	0	HIV+ not on ART			Died	Pulmonary smear-negative	Pulmonary	OTHER		0	0
43	8/20/2009		FEMALE	2009-03-05		2009	Negative	35-44	40-44		1	FALSE		HIV-		HIV-			Completed or cured	Pulmonary smear-positive	Pulmonary	NEW			1
31	2/9/2009	111	MALE	2009-02-03		2009	Positive	25-34	30-34	1	1	TRUE	YES	HIV+ on ART		HIV+ on ART at TB Dx	<200	100-199	Defaulted	Extrapulmonary	Extrapulmonary	NEW	101-200		1
24	9/15/2009		FEMALE	2009-03-31		2009	Negative	15-24	20-24		1	FALSE		HIV-		HIV-			Completed or cured	Extrapulmonary	Extrapulmonary	NEW			1
51		125	MALE	2009-02-03		2009	Positive	45-54	50-54	1	1	FALSE	NO	HIV+ not on ART	0	HIV+ not on ART	<200	100-199	Not evaluated	Pulmonary smear-negative	Pulmonary	RELAPSE	101-200	0	0
58	7/26/2010		MALE	2009-12-15		2009		55-64	55-59		0	FALSE							Completed or cured	Pulmonary smear-positive	Pulmonary	RELAPSE			0
30	9/29/2009		MALE	2009-02-17		2009	Negative	25-34	30-34		1	FALSE		HIV-		HIV-			Completed or cured	Pulmonary smear-positive	Pulmonary	OTHER			0
20	7/24/2009		FEMALE	2009-02-03		2009	Negative	15-24	20-24		1	FALSE		HIV-		HIV-			Completed or cured	Pulmonary smear-negative	Pulmonary	NEW			1
22	7/13/2009		MALE	2009-01-26		2009	Negative	15-24	20-24		1	FALSE		HIV-		HIV-			Completed or cured	Pulmonary smear-positive	Pulmonary	NEW			1
19	7/20/2009		MALE	2009-07-06		2009	Negative	15-24	15-19		1	FALSE		HIV-		HIV-			Died	Pulmonary smear-positive	Pulmonary	NEW			1
33	9/21/2009		FEMALE	2009-04-02		2009	Negative	25-34	30-34		1	FALSE		HIV-		HIV-			Completed or cured	Pulmonary smear-positive	Pulmonary	NEW			1
28	7/1/2009	296	FEMALE	2009-01-14		2009	Positive	25-34	25-29	1	1	TRUE	YES	HIV+ on ART		HIV+ on ART at TB Dx	>=200	200-349	Completed or cured	Pulmonary smear-positive	Pulmonary	NEW	201-350		1
45	9/30/2009		FEMALE	2009-02-18		2009	Negative	45-54	45-49		1	FALSE		HIV-		HIV-			Failed	Pulmonary smear-positive	Pulmonary	RELAPSE			0
21	2/2/2010		FEMALE	2009-08-18		2009	Negative	15-24	20-24		1	FALSE		HIV-		HIV-			Completed or cured	Pulmonary smear-positive	Pulmonary	NEW			1
21	7/23/2009		FEMALE	2009-02-05		2009	Negative	15-24	20-24		1	FALSE		HIV-		HIV-			Completed or cured	Pulmonary smear-positive	Pulmonary	NEW			1
22	2/22/2010	96	FEMALE	2009-09-07		2009	Positive	15-24	20-24	1	1	FALSE	NO	HIV+ not on ART	0	HIV+ not on ART	<200	<100	Completed or cured	Pulmonary smear-negative	Pulmonary	NEW	51-100	0	1
52	8/26/2009		MALE	2009-01-13		2009	Negative	45-54	50-54		1	FALSE		HIV-		HIV-			Completed or cured	Pulmonary smear-positive	Pulmonary	OTHER			0
35	6/28/2009		MALE	2009-01-26		2009	Negative	35-44	35-39		1	FALSE		HIV-		HIV-			Died	Pulmonary smear-negative	Pulmonary	NEW			1
38	4/30/2009		MALE	2009-02-05		2009	Negative	35-44	35-39		1	FALSE		HIV-		HIV-			Defaulted	Pulmonary smear-positive	Pulmonary	NEW			1
50	9/9/2009		MALE	2009-01-30		2009	Negative	45-54	50-54		1	FALSE		HIV-		HIV-			Completed or cured	Pulmonary smear-positive	Pulmonary	OTHER			0
32	7/22/2009	4	FEMALE	2009-01-12		2009	Positive	25-34	30-34	1	1	FALSE	YES	HIV+ not on ART	0	HIV+ not on ART	<200	<100	Completed or cured	Extrapulmonary	Extrapulmonary	NEW	<=50	1	1
29	10/13/2009	624	MALE	2009-04-28		2009	Positive	25-34	25-29	1	1	FALSE	NO	HIV+ not on ART	0	HIV+ not on ART	>=200	>=350	Completed or cured	Pulmonary smear-positive	Pulmonary	NEW	>500	0	1
26	5/15/2009	2	FEMALE	2009-01-10		2009	Positive	25-34	25-29	1	1	FALSE	NO	HIV+ not on ART	0	HIV+ not on ART	<200	<100	Died	Pulmonary smear-positive	Pulmonary	NEW	<=50	0	1
45	9/14/2009		MALE	2009-03-30		2009	Negative	45-54	45-49		1	FALSE		HIV-		HIV-			Completed or cured	Pulmonary smear-positive	Pulmonary	NEW			1
29			MALE	2009-03-13		2009	Negative	25-34	25-29		1	FALSE		HIV-		HIV-			Not evaluated	Pulmonary smear-positive	Pulmonary	NEW			1
25	9/17/2009		FEMALE	2009-02-05		2009	Negative	25-34	25-29		1	FALSE		HIV-		HIV-			Completed or cured	Pulmonary smear-positive	Pulmonary	RELAPSE			0
55	8/20/2009		MALE	2009-01-12		2009	Negative	55-64	55-59		1	FALSE		HIV-		HIV-			Completed or cured	Pulmonary smear-positive	Pulmonary	OTHER			0
31	6/30/2009	487	FEMALE	2009-01-12		2009	Positive	25-34	30-34	1	1	FALSE	NO	HIV+ not on ART	0	HIV+ not on ART	>=200	>=350	Completed or cured	Pulmonary smear-negative	Pulmonary	NEW	351-500	0	1
25	9/4/2009	176	FEMALE	2009-01-21		2009	Positive	25-34	25-29	1	1	FALSE	NO	HIV+ not on ART	0	HIV+ not on ART	<200	100-199	Completed or cured	Extrapulmonary	Extrapulmonary	NEW	101-200	0	1
18	11/10/2009		MALE	2009-05-08		2009	Negative	15-24	15-19		1	FALSE		HIV-		HIV-			Completed or cured	Pulmonary smear-positive	Pulmonary	NEW			1
26	7/1/2009		MALE	2009-01-14		2009	Negative	25-34	25-29		1	FALSE		HIV-		HIV-			Completed or cured	Pulmonary smear-negative	Pulmonary	NEW			1
36	10/4/2009		MALE	2009-02-23		2009	Negative	35-44	35-39		1	FALSE		HIV-		HIV-			Completed or cured	Pulmonary smear-negative	Pulmonary	RELAPSE			0
41	1/21/2010	686	FEMALE	2009-08-12		2009	Positive	35-44	40-44	1	1	FALSE	NO	HIV+ not on ART	0	HIV+ not on ART	>=200	>=350	Completed or cured	Pulmonary smear-negative	Pulmonary	NEW	>500	0	1
31	9/1/2009	196	MALE	2009-01-21		2009	Positive	25-34	30-34	1	1	FALSE	YES	HIV+ not on ART	0	HIV+ not on ART	<200	100-199	Completed or cured	Pulmonary smear-positive	Pulmonary	RELAPSE	101-200	1	0
25	2/5/2009		FEMALE	2009-01-28		2009	Negative	25-34	25-29		1	FALSE		HIV-		HIV-			Moved or transferred	Pulmonary smear-negative	Pulmonary	OTHER			0
32	9/4/2009	82	FEMALE	2009-01-21		2009	Positive	25-34	30-34	1	1	FALSE	YES	HIV+ not on ART	0	HIV+ not on ART	<200	<100	Completed or cured	Pulmonary smear-negative	Pulmonary	OTHER	51-100	1	0
23	2/12/2010		MALE	2009-06-22		2009	Negative	15-24	20-24		1	FALSE		HIV-		HIV-			Completed or cured	Extrapulmonary	Extrapulmonary	NEW			1
33	10/28/2009		FEMALE	2009-03-17		2009	Negative	25-34	30-34		1	FALSE		HIV-		HIV-			Completed or cured	Pulmonary smear-negative	Pulmonary	RELAPSE			0
38	1/5/2010	195	FEMALE	2009-07-21		2009	Positive	35-44	35-39	1	1	FALSE	YES	HIV+ not on ART	0	HIV+ not on ART	<200	100-199	Completed or cured	Pulmonary smear-negative	Pulmonary	NEW	101-200	1	1
30	8/3/2009		MALE	2009-01-26		2009	Negative	25-34	30-34		1	FALSE		HIV-		HIV-			Completed or cured	Pulmonary smear-negative	Pulmonary	NEW			1
30	8/17/2009		MALE	2009-02-09		2009	Negative	25-34	30-34		1	FALSE		HIV-		HIV-			Completed or cured	Pulmonary smear-positive	Pulmonary	NEW			1
42	1/7/2010		MALE	2009-07-23		2009	Negative	35-44	40-44		1	FALSE		HIV-		HIV-			Completed or cured	Pulmonary smear-negative	Pulmonary	NEW			1
49	9/4/2009		MALE	2009-03-17		2009	Negative	45-54	45-49		1	FALSE		HIV-		HIV-			Completed or cured	Pulmonary smear-positive	Pulmonary	NEW			1
58	9/9/2009		FEMALE	2009-01-27		2009	Negative	55-64	55-59		1	FALSE		HIV-		HIV-			Completed or cured	Pulmonary smear-positive	Pulmonary	OTHER			0
29	8/31/2009		FEMALE	2009-03-16		2009	Negative	25-34	25-29		1	FALSE		HIV-		HIV-			Completed or cured	Pulmonary smear-positive	Pulmonary	NEW			1
32	9/16/2009		MALE	2009-02-03		2009	Negative	25-34	30-34		1	FALSE		HIV-		HIV-			Completed or cured	Pulmonary smear-positive	Pulmonary	RELAPSE			0
46	7/2/2009		FEMALE	2009-01-13		2009	Negative	45-54	45-49		1	FALSE		HIV-		HIV-			Completed or cured	Pulmonary smear-positive	Pulmonary	NEW			1
32	7/16/2009	237	FEMALE	2009-01-30		2009	Positive	25-34	30-34	1	1	FALSE	YES	HIV+ not on ART	0	HIV+ not on ART	>=200	200-349	Completed or cured	Extrapulmonary	Extrapulmonary	NEW	201-350	1	1
27	7/20/2009		MALE	2009-01-28		2009	Negative	25-34	25-29		1	FALSE		HIV-		HIV-			Defaulted	Pulmonary smear-positive	Pulmonary	NEW			1
35	11/16/2009	458	FEMALE	2009-05-28		2009	Positive	35-44	35-39	1	1	FALSE		HIV+ not on ART	0	HIV+ not on ART	>=200	>=350	Completed or cured	Extrapulmonary	Extrapulmonary	NEW	351-500	0	1
36	10/21/2009		FEMALE	2009-04-17		2009	Negative	35-44	35-39		1	FALSE		HIV-		HIV-			Completed or cured	Pulmonary smear-positive	Pulmonary	NEW			1
25	8/19/2009		MALE	2009-02-03		2009	Negative	25-34	25-29		1	FALSE		HIV-		HIV-			Completed or cured	Pulmonary smear-positive	Pulmonary	NEW			1
35	6/28/2009		MALE	2009-01-09		2009	Negative	35-44	35-39		1	FALSE		HIV-		HIV-			Completed or cured	Pulmonary smear-positive	Pulmonary	NEW			1
46	9/24/2009		MALE	2009-02-10		2009	Negative	45-54	45-49		1	FALSE		HIV-		HIV-			Completed or cured	Pulmonary smear-negative	Pulmonary	OTHER			0
20	7/21/2009		MALE	2009-02-04		2009	Negative	15-24	20-24		1	FALSE		HIV-		HIV-			Completed or cured	Extrapulmonary	Extrapulmonary	NEW			1
39	7/7/2009		FEMALE	2009-07-02		2009	Negative	35-44	35-39		1	FALSE		HIV-		HIV-			Defaulted	Pulmonary smear-negative	Pulmonary	NEW			1
57	9/9/2009		MALE	2009-01-23		2009	Negative	55-64	55-59		1	FALSE		HIV-		HIV-			Completed or cured	Pulmonary smear-negative	Pulmonary	OTHER			0
36	12/3/2009		MALE	2009-05-18		2009	Negative	35-44	35-39		1	FALSE		HIV-		HIV-			Completed or cured	Pulmonary smear-positive	Pulmonary	NEW			1
32	9/4/2009		MALE	2009-01-23		2009	Positive	25-34	30-34		1	TRUE	YES	HIV+ on ART		HIV+ on ART at TB Dx			Completed or cured	Pulmonary smear-positive	Pulmonary	RELAPSE			0
35	2/9/2010		MALE	2009-08-25		2009	Negative	35-44	35-39		1	FALSE		HIV-		HIV-			Completed or cured	Pulmonary smear-positive	Pulmonary	NEW			1
38	6/26/2009	48	FEMALE	2009-01-09		2009	Positive	35-44	35-39	1	1	FALSE	YES	HIV+ not on ART	0	HIV+ not on ART	<200	<100	Completed or cured	Pulmonary smear-negative	Pulmonary	NEW	<=50	1	1
43	9/3/2009		MALE	2009-01-23		2009	Negative	35-44	40-44		1	FALSE		HIV-		HIV-			Completed or cured	Pulmonary smear-positive	Pulmonary	RELAPSE			0
30	4/2/2010		FEMALE	2009-08-17		2009	Negative	25-34	30-34		1	FALSE		HIV-		HIV-			Completed or cured	Pulmonary smear-positive	Pulmonary	OTHER			0
25	7/11/2009		MALE	2009-01-24		2009	Negative	25-34	25-29		1	FALSE		HIV-		HIV-			Completed or cured	Pulmonary smear-positive	Pulmonary	NEW			1
41	3/30/2009		MALE	2009-02-27		2009		35-44	40-44		0	FALSE							Defaulted	Pulmonary smear-positive	Pulmonary	RELAPSE			0
43	8/31/2009		MALE	2009-03-17		2009	Negative	35-44	40-44		1	FALSE		HIV-		HIV-			Completed or cured	Pulmonary smear-negative	Pulmonary	NEW			1
51	9/21/2009		MALE	2009-04-09		2009	Negative	45-54	50-54		1	FALSE		HIV-		HIV-			Completed or cured	Pulmonary smear-negative	Pulmonary	NEW			1
40	9/10/2009		MALE	2009-01-28		2009	Negative	35-44	40-44		1	FALSE		HIV-		HIV-			Completed or cured	Pulmonary smear-positive	Pulmonary	RELAPSE			0
58	2/21/2010		MALE	2009-09-02		2009	Negative	55-64	55-59		1	FALSE		HIV-		HIV-			Completed or cured	Pulmonary smear-positive	Pulmonary	NEW			1
19	9/25/2009		MALE	2009-02-03		2009	Negative	15-24	15-19		1	FALSE		HIV-		HIV-			Completed or cured	Pulmonary smear-positive	Pulmonary	RELAPSE			0
27	5/29/2009	5	FEMALE	2009-01-10		2009	Positive	25-34	25-29	1	1	FALSE	NO	HIV+ not on ART	0	HIV+ not on ART	<200	<100	Died	Pulmonary smear-positive	Pulmonary	NEW	<=50	0	1
28	8/25/2009	79	FEMALE	2009-01-14		2009	Positive	25-34	25-29	1	1	FALSE		HIV+ not on ART	0	HIV+ not on ART	<200	<100	Completed or cured	Pulmonary smear-negative	Pulmonary	RE-TREATMENT AFTER FAILURE	51-100	0	0
35	11/22/2009		FEMALE	2009-05-08		2009	Negative	35-44	35-39		1	FALSE		HIV-		HIV-			Completed or cured	Extrapulmonary	Extrapulmonary	NEW			1
56	8/21/2009	28	MALE	2009-01-27		2009	Positive	55-64	55-59	1	1	FALSE	YES	HIV+ not on ART	0	HIV+ not on ART	<200	<100	Completed or cured	Extrapulmonary	Extrapulmonary	NEW	<=50	1	1
25	9/17/2009		MALE	2009-02-04		2009	Negative	25-34	25-29		1	FALSE		HIV-		HIV-			Completed or cured	Pulmonary smear-positive	Pulmonary	OTHER			0
49	3/3/2009		FEMALE	2009-02-03		2009	Positive	45-54	45-49		1	FALSE	YES	HIV+ not on ART	0	HIV+ not on ART			Moved or transferred	Pulmonary smear-negative	Pulmonary	NEW		1	1
46	8/17/2009		FEMALE	2009-03-02		2009		45-54	45-49		0	FALSE							Completed or cured	Pulmonary smear-positive	Pulmonary	NEW			1
43	2/23/2010		MALE	2009-09-07		2009	Negative	35-44	40-44		1	FALSE		HIV-		HIV-			Completed or cured	Pulmonary smear-positive	Pulmonary	NEW			1
26	9/29/2009		FEMALE	2009-04-07		2009		25-34	25-29		0	FALSE							Completed or cured	Pulmonary smear-negative	Pulmonary	NEW			1
32	9/15/2009	120	MALE	2009-01-09		2009	Positive	25-34	30-34	1	1	TRUE	YES	HIV+ on ART		HIV+ on ART at TB Dx	<200	100-199	Completed or cured	Pulmonary smear-negative	Pulmonary	OTHER	101-200		0
55	11/12/2009		FEMALE	2009-02-10		2009	Negative	55-64	55-59		1	FALSE		HIV-		HIV-			Completed or cured	Pulmonary smear-positive	Pulmonary	RELAPSE			0
38	6/30/2009		FEMALE	2009-01-14		2009	Negative	35-44	35-39		1	FALSE		HIV-		HIV-			Completed or cured	Pulmonary smear-positive	Pulmonary	NEW			1
23	8/8/2009	300	FEMALE	2009-01-19		2009	Positive	15-24	20-24	1	1	FALSE	YES	HIV+ not on ART	0	HIV+ not on ART	>=200	200-349	Completed or cured	Pulmonary smear-positive	Pulmonary	NEW	201-350	1	1
52	3/19/2009		FEMALE	2009-02-18		2009		45-54	50-54		0	FALSE							Died	Pulmonary smear-positive	Pulmonary	NEW			1
20	8/22/2009		MALE	2009-01-12		2009		15-24	20-24		0	FALSE							Completed or cured	Pulmonary smear-negative	Pulmonary	OTHER			0
31	8/27/2009	135	FEMALE	2009-01-16		2009	Positive	25-34	30-34	1	1	FALSE	YES	HIV+ not on ART	0	HIV+ not on ART	<200	100-199	Completed or cured	Pulmonary smear-negative	Pulmonary	OTHER	101-200	1	0
23	9/16/2009		MALE	2009-02-03		2009	Negative	15-24	20-24		1	FALSE		HIV-		HIV-			Completed or cured	Pulmonary smear-positive	Pulmonary	OTHER			0
20	8/18/2009		MALE	2009-01-14		2009	Negative	15-24	20-24		1	FALSE		HIV-		HIV-			Completed or cured	Extrapulmonary	Extrapulmonary	NEW			1
40	8/17/2009		MALE	2009-01-27		2009	Positive	35-44	40-44		1	FALSE	NO	HIV+ not on ART	0	HIV+ not on ART			Completed or cured	Pulmonary smear-negative	Pulmonary	NEW		0	1
61	11/5/2009		FEMALE	2009-03-19		2009	Negative	55-64	60-64		1	FALSE		HIV-		HIV-			Completed or cured	Pulmonary smear-negative	Pulmonary	RELAPSE			0
39	7/6/2009	435	FEMALE	2009-01-13		2009	Positive	35-44	35-39	1	1	FALSE	NO	HIV+ not on ART	0	HIV+ not on ART	>=200	>=350	Completed or cured	Extrapulmonary	Extrapulmonary	NEW	351-500	0	1
49	7/22/2009	65	MALE	2009-02-04		2009	Positive	45-54	45-49	1	1	FALSE		HIV+ not on ART	0	HIV+ not on ART	<200	<100	Completed or cured	Pulmonary smear-negative	Pulmonary	NEW	51-100	0	1
46	2/16/2010		MALE	2009-08-24		2009		45-54	45-49		0	FALSE							Completed or cured	Pulmonary smear-positive	Pulmonary	NEW			1
42	8/29/2009		MALE	2009-01-12		2009		35-44	40-44		0	FALSE							Completed or cured	Pulmonary smear-negative	Pulmonary	RELAPSE			0
33	3/5/2009	75	MALE	2009-01-30		2009	Positive	25-34	30-34	1	1	FALSE		HIV+ not on ART	0	HIV+ not on ART	<200	<100	Defaulted	Pulmonary smear-negative	Pulmonary	NEW	51-100	0	1
42	9/30/2009		MALE	2009-01-14		2009	Negative	35-44	40-44		1	FALSE		HIV-		HIV-			Completed or cured	Pulmonary smear-positive	Pulmonary	NEW			1
51	11/10/2009		MALE	2009-05-25		2009	Negative	45-54	50-54		1	FALSE		HIV-		HIV-			Completed or cured	Pulmonary smear-positive	Pulmonary	NEW			1
27	1/26/2010	186	FEMALE	2009-08-21		2009	Positive	25-34	25-29	1	1	FALSE	YES	HIV+ not on ART	0	HIV+ not on ART	<200	100-199	Completed or cured	Pulmonary smear-negative	Pulmonary	NEW	101-200	1	1
34	2/3/2010	365	MALE	2009-06-08		2009	Positive	25-34	30-34	1	1	FALSE	YES	HIV+ not on ART	0	HIV+ not on ART	>=200	>=350	Completed or cured	Extrapulmonary	Extrapulmonary	OTHER	351-500	1	0
33	12/18/2009		MALE	2009-04-28		2009	Negative	25-34	30-34		1	FALSE		HIV-		HIV-			Completed or cured	Pulmonary smear-positive	Pulmonary	RELAPSE			0
31	6/26/2009	93	FEMALE	2009-01-12		2009	Positive	25-34	30-34	1	1	FALSE	YES	HIV+ not on ART	0	HIV+ not on ART	<200	<100	Completed or cured	Pulmonary smear-negative	Pulmonary	NEW	51-100	1	1
42	10/27/2009		MALE	2009-03-16		2009	Negative	35-44	40-44		1	FALSE		HIV-		HIV-			Completed or cured	Pulmonary smear-positive	Pulmonary	RELAPSE			0
34	3/31/2010		MALE	2009-08-19		2009	Negative	25-34	30-34		1	FALSE		HIV-		HIV-			Completed or cured	Pulmonary smear-negative	Pulmonary	NEW			1
27	11/11/2009		MALE	2009-03-31		2009	Negative	25-34	25-29		1	FALSE		HIV-		HIV-			Completed or cured	Pulmonary smear-positive	Pulmonary	RE-TREATMENT AFTER DEFAULT			0
25	8/13/2009		MALE	2009-01-21		2009	Negative	25-34	25-29		1	FALSE		HIV-		HIV-			Completed or cured	Pulmonary smear-negative	Pulmonary	NEW			1
21	8/3/2009		MALE	2009-02-04		2009	Negative	15-24	20-24		1	FALSE		HIV-		HIV-			Completed or cured	Pulmonary smear-positive	Pulmonary	NEW			1
22	1/18/2010		FEMALE	2009-08-03		2009	Negative	15-24	20-24		1	FALSE		HIV-		HIV-			Completed or cured	Pulmonary smear-positive	Pulmonary	NEW			1
37	8/24/2009		MALE	2009-02-03		2009	Negative	35-44	35-39		1	FALSE		HIV-		HIV-			Completed or cured	Pulmonary smear-negative	Pulmonary	NEW			1
51	3/10/2010		MALE	2009-09-23		2009	Negative	45-54	50-54		1	FALSE		HIV-		HIV-			Completed or cured	Pulmonary smear-positive	Pulmonary	NEW			1
33	9/17/2009		FEMALE	2009-02-03		2009	Negative	25-34	30-34		1	FALSE		HIV-		HIV-			Completed or cured	Pulmonary smear-negative	Pulmonary	OTHER			0
29	7/31/2009		MALE	2009-02-10		2009	Negative	25-34	25-29		1	FALSE		HIV-		HIV-			Completed or cured	Pulmonary smear-negative	Pulmonary	NEW			1
49	8/31/2009		MALE	2009-01-13		2009	Negative	45-54	45-49		1	FALSE		HIV-		HIV-			Completed or cured	Pulmonary smear-negative	Pulmonary	RELAPSE			0
51	7/16/2009		MALE	2009-01-27		2009		45-54	50-54		0	FALSE							Completed or cured	Pulmonary smear-positive	Pulmonary	NEW			1
40	9/2/2009	250	MALE	2009-02-17		2009	Positive	35-44	40-44	1	1	FALSE	YES	HIV+ not on ART	0	HIV+ not on ART	>=200	200-349	Completed or cured	Pulmonary smear-positive	Pulmonary	NEW	201-350	1	1
47	2/12/2010		MALE	2009-06-30		2009	Negative	45-54	45-49		1	FALSE		HIV-		HIV-			Completed or cured	Pulmonary smear-negative	Pulmonary	OTHER			0
28	6/26/2009		MALE	2009-01-09		2009	Positive	25-34	25-29		1	FALSE	NO	HIV+ not on ART	0	HIV+ not on ART			Completed or cured	Pulmonary smear-positive	Pulmonary	NEW		0	1
47	7/30/2009		MALE	2009-02-11		2009	Negative	45-54	45-49		1	FALSE		HIV-		HIV-			Completed or cured	Pulmonary smear-positive	Pulmonary	NEW			1
85	11/3/2009		MALE	2009-09-10		2009	Negative	>=65	>=75		1	FALSE		HIV-		HIV-			Died	Extrapulmonary	Extrapulmonary	NEW			1
25	7/20/2009		FEMALE	2009-02-02		2009	Negative	25-34	25-29		1	FALSE		HIV-		HIV-			Completed or cured	Extrapulmonary	Extrapulmonary	NEW			1
47	3/31/2009		MALE	2009-01-22		2009		45-54	45-49		0	FALSE							Defaulted	Pulmonary smear-negative	Pulmonary	RELAPSE			0
35	6/26/2009		FEMALE	2009-01-29		2009	Positive	35-44	35-39		1	FALSE		HIV+ not on ART	0	HIV+ not on ART			Died	Extrapulmonary	Extrapulmonary	NEW		0	1
72	12/15/2009		MALE	2009-06-29		2009	Negative	>=65	70-74		1	FALSE		HIV-		HIV-			Completed or cured	Pulmonary smear-positive	Pulmonary	NEW			1
41	7/24/2009		MALE	2009-01-13		2009	Negative	35-44	40-44		1	FALSE		HIV-		HIV-			Completed or cured	Pulmonary smear-positive	Pulmonary	RELAPSE			0
27	7/31/2009		FEMALE	2009-02-05		2009	Negative	25-34	25-29		1	FALSE		HIV-		HIV-			Completed or cured	Pulmonary smear-positive	Pulmonary	NEW			1
70	9/29/2009		FEMALE	2009-04-14		2009	Negative	>=65	70-74		1	FALSE		HIV-		HIV-			Completed or cured	Pulmonary smear-negative	Pulmonary	NEW			1
43	8/24/2009		MALE	2009-02-04		2009		35-44	40-44		0	FALSE							Completed or cured	Pulmonary smear-positive	Pulmonary	NEW			1
44	7/22/2009		MALE	2009-02-05		2009	Negative	35-44	40-44		1	FALSE		HIV-		HIV-			Completed or cured	Pulmonary smear-positive	Pulmonary	NEW			1
59	7/28/2009		MALE	2009-02-05		2009		55-64	55-59		0	FALSE							Completed or cured	Pulmonary smear-negative	Pulmonary	NEW			1
37	8/16/2009		MALE	2009-01-15		2009		35-44	35-39		0	FALSE							Completed or cured	Pulmonary smear-positive	Pulmonary	RELAPSE			0
48	7/28/2009		MALE	2009-02-03		2009	Negative	45-54	45-49		1	FALSE		HIV-		HIV-			Completed or cured	Pulmonary smear-positive	Pulmonary	NEW			1
48	12/21/2009		MALE	2009-07-08		2009	Negative	45-54	45-49		1	FALSE		HIV-		HIV-			Completed or cured	Pulmonary smear-positive	Pulmonary	NEW			1
25	7/23/2009		MALE	2009-02-06		2009	Negative	25-34	25-29		1	FALSE		HIV-		HIV-			Completed or cured	Pulmonary smear-positive	Pulmonary	NEW			1
46	9/30/2009		FEMALE	2009-02-23		2009	Negative	45-54	45-49		1	FALSE		HIV-		HIV-			Completed or cured	Pulmonary smear-positive	Pulmonary	RELAPSE			0
37	4/23/2010		MALE	2009-09-07		2009		35-44	35-39		0	FALSE							Moved or transferred	Pulmonary smear-positive	Pulmonary	OTHER			0
20	9/22/2009	215	FEMALE	2009-02-06		2009	Positive	15-24	20-24	1	1	FALSE		HIV+ not on ART	0	HIV+ not on ART	>=200	200-349	Completed or cured	Extrapulmonary	Extrapulmonary	OTHER	201-350	0	0
31	3/11/2010		FEMALE	2009-09-21		2009	Negative	25-34	30-34		1	FALSE		HIV-		HIV-			Completed or cured	Pulmonary smear-positive	Pulmonary	NEW			1
35	8/12/2009		MALE	2009-02-25		2009	Negative	35-44	35-39		1	FALSE		HIV-		HIV-			Completed or cured	Pulmonary smear-positive	Pulmonary	NEW			1
33	7/29/2009	120	FEMALE	2009-01-30		2009	Positive	25-34	30-34	1	1	FALSE	NO	HIV+ not on ART	0	HIV+ not on ART	<200	100-199	Completed or cured	Extrapulmonary	Extrapulmonary	NEW	101-200	0	1
32	8/31/2009		MALE	2009-02-10		2009	Negative	25-34	30-34		1	FALSE		HIV-		HIV-			Completed or cured	Pulmonary smear-positive	Pulmonary	NEW			1
25	6/25/2009		MALE	2009-01-21		2009	Negative	25-34	25-29		1	FALSE		HIV-		HIV-			Completed or cured	Pulmonary smear-negative	Pulmonary	NEW			1
34	7/6/2009	72	MALE	2009-01-19		2009	Positive	25-34	30-34	1	1	FALSE	NO	HIV+ not on ART	0	HIV+ not on ART	<200	<100	Completed or cured	Pulmonary smear-positive	Pulmonary	NEW	51-100	0	1
57	9/3/2009		MALE	2009-02-24		2009	Negative	55-64	55-59		1	FALSE		HIV-		HIV-			Completed or cured	Pulmonary smear-positive	Pulmonary	NEW			1
41	9/7/2009		MALE	2009-01-27		2009	Negative	35-44	40-44		1	FALSE		HIV-		HIV-			Completed or cured	Pulmonary smear-negative	Pulmonary	RELAPSE			0
34	8/25/2009	750	FEMALE	2009-01-13		2009	Positive	25-34	30-34	1	1	TRUE	YES	HIV+ on ART		HIV+ on ART at TB Dx	>=200	>=350	Completed or cured	Pulmonary smear-positive	Pulmonary	OTHER	>500		0
33	9/11/2009		MALE	2009-01-30		2009	Negative	25-34	30-34		1	FALSE		HIV-		HIV-			Completed or cured	Pulmonary smear-positive	Pulmonary	OTHER			0
63	7/23/2009		MALE	2009-02-06		2009	Negative	55-64	60-64		1	FALSE		HIV-		HIV-			Completed or cured	Pulmonary smear-positive	Pulmonary	NEW			1
42	8/12/2009		FEMALE	2009-01-19		2009		35-44	40-44		0	FALSE							Completed or cured	Pulmonary smear-positive	Pulmonary	NEW			1
23	9/5/2009	38	FEMALE	2009-07-01		2009	Positive	15-24	20-24	1	1	FALSE	YES	HIV+ not on ART	0	HIV+ not on ART	<200	<100	Defaulted	Pulmonary smear-negative	Pulmonary	OTHER	<=50	1	0
52	4/5/2009		MALE	2009-02-01		2009	Negative	45-54	50-54		1	FALSE		HIV-		HIV-			Died	Pulmonary smear-positive	Pulmonary	RE-TREATMENT AFTER DEFAULT			0
35	9/7/2009		MALE	2009-01-27		2009	Negative	35-44	35-39		1	FALSE		HIV-		HIV-			Completed or cured	Pulmonary smear-positive	Pulmonary	NEW			1
43	1/22/2010		FEMALE	2009-08-07		2009	Positive	35-44	40-44		1	FALSE	YES	HIV+ not on ART	0	HIV+ not on ART			Completed or cured	Pulmonary smear-positive	Pulmonary	NEW		1	1
29	8/6/2009		MALE	2009-02-17		2009	Negative	25-34	25-29		1	FALSE		HIV-		HIV-			Completed or cured	Pulmonary smear-negative	Pulmonary	NEW			1
35	1/6/2010		MALE	2009-05-26		2009	Positive	35-44	35-39		1	FALSE		HIV+ not on ART	0	HIV+ not on ART			Completed or cured	Pulmonary smear-positive	Pulmonary	RELAPSE		0	0
30	12/22/2009	104	FEMALE	2009-07-07		2009	Positive	25-34	30-34	1	1	FALSE	YES	HIV+ not on ART	0	HIV+ not on ART	<200	100-199	Completed or cured	Pulmonary smear-positive	Pulmonary	NEW	101-200	1	1
28	7/10/2009		MALE	2009-01-22		2009	Negative	25-34	25-29		1	FALSE		HIV-		HIV-			Completed or cured	Pulmonary smear-positive	Pulmonary	NEW			1
27	7/13/2009	21	MALE	2009-01-27		2009	Positive	25-34	25-29	1	1	FALSE	YES	HIV+ not on ART	0	HIV+ not on ART	<200	<100	Completed or cured	Extrapulmonary	Extrapulmonary	NEW	<=50	1	1
43	7/22/2009	297	MALE	2009-02-03		2009	Positive	35-44	40-44	1	1	FALSE	NO	HIV+ not on ART	0	HIV+ not on ART	>=200	200-349	Completed or cured	Extrapulmonary	Extrapulmonary	NEW	201-350	0	1
42	9/21/2009	406	MALE	2009-04-07		2009	Positive	35-44	40-44	1	1	FALSE	NO	HIV+ not on ART	0	HIV+ not on ART	>=200	>=350	Completed or cured	Pulmonary smear-positive	Pulmonary	NEW	351-500	0	1
47	11/2/2009		MALE	2009-04-29		2009	Negative	45-54	45-49		1	FALSE		HIV-		HIV-			Completed or cured	Pulmonary smear-negative	Pulmonary	NEW			1
42	1/11/2010	302	MALE	2009-07-27		2009	Positive	35-44	40-44	1	1	FALSE	NO	HIV+ not on ART	0	HIV+ not on ART	>=200	200-349	Defaulted	Pulmonary smear-negative	Pulmonary	NEW	201-350	0	1
31	1/29/2010		FEMALE	2009-08-14		2009	Negative	25-34	30-34		1	FALSE		HIV-		HIV-			Completed or cured	Extrapulmonary	Extrapulmonary	NEW			1
43	3/8/2010		FEMALE	2009-07-06		2009	Negative	35-44	40-44		1	FALSE		HIV-		HIV-			Completed or cured	Pulmonary smear-positive	Pulmonary	RELAPSE			0
24	3/25/2009		FEMALE	2009-01-09		2009	Negative	15-24	20-24		1	FALSE		HIV-		HIV-			Not evaluated	Pulmonary smear-positive	Pulmonary	NEW			1
29	7/1/2009	89	FEMALE	2009-01-12		2009	Positive	25-34	25-29	1	1	FALSE	NO	HIV+ not on ART	0	HIV+ not on ART	<200	<100	Completed or cured	Extrapulmonary	Extrapulmonary	NEW	51-100	0	1
43	7/15/2009		FEMALE	2009-01-29		2009	Negative	35-44	40-44		1	FALSE		HIV-		HIV-			Completed or cured	Pulmonary smear-positive	Pulmonary	NEW			1
42	7/21/2009		MALE	2009-02-05		2009	Negative	35-44	40-44		1	FALSE		HIV-		HIV-			Completed or cured	Pulmonary smear-positive	Pulmonary	NEW			1
49	7/13/2009	189	FEMALE	2009-01-15		2009	Positive	45-54	45-49	1	1	FALSE	YES	HIV+ not on ART	0	HIV+ not on ART	<200	100-199	Completed or cured	Extrapulmonary	Extrapulmonary	NEW	101-200	1	1
48	4/20/2009		FEMALE	2009-01-13		2009	Negative	45-54	45-49		1	FALSE		HIV-		HIV-			Defaulted	Pulmonary smear-positive	Pulmonary	OTHER			0
26	8/27/2009		MALE	2009-02-09		2009	Negative	25-34	25-29		1	FALSE		HIV-		HIV-			Completed or cured	Pulmonary smear-positive	Pulmonary	NEW			1
40	1/18/2010	297	MALE	2009-06-08		2009	Positive	35-44	40-44	1	1	FALSE	YES	HIV+ not on ART	0	HIV+ not on ART	>=200	200-349	Completed or cured	Pulmonary smear-negative	Pulmonary	RELAPSE	201-350	1	0
39	10/9/2009		MALE	2009-02-17		2009	Negative	35-44	35-39		1	FALSE		HIV-		HIV-			Completed or cured	Pulmonary smear-positive	Pulmonary	RELAPSE			0
58	11/6/2009		MALE	2009-03-23		2009	Negative	55-64	55-59		1	FALSE		HIV-		HIV-			Completed or cured	Pulmonary smear-positive	Pulmonary	RELAPSE			0
36	9/30/2009		MALE	2009-03-18		2009	Negative	35-44	35-39		1	FALSE		HIV-		HIV-			Completed or cured	Pulmonary smear-positive	Pulmonary	NEW			1
20	9/16/2009		MALE	2009-02-04		2009	Negative	15-24	20-24		1	FALSE		HIV-		HIV-			Completed or cured	Pulmonary smear-positive	Pulmonary	OTHER			0
46	1/16/2009	3	FEMALE	2009-01-13		2009	Positive	45-54	45-49	1	1	FALSE		HIV+ not on ART	0	HIV+ not on ART	<200	<100	Died	Pulmonary smear-positive	Pulmonary	RELAPSE	<=50	0	0
31	8/26/2009		MALE	2009-01-14		2009	Negative	25-34	30-34		1	FALSE		HIV-		HIV-			Completed or cured	Pulmonary smear-negative	Pulmonary	OTHER			0
24	7/21/2009		MALE	2009-02-03		2009	Negative	15-24	20-24		1	FALSE		HIV-		HIV-			Completed or cured	Pulmonary smear-positive	Pulmonary	NEW			1
57	2/16/2010		FEMALE	2009-09-01		2009	Negative	55-64	55-59		1	FALSE		HIV-		HIV-			Completed or cured	Pulmonary smear-positive	Pulmonary	NEW			1
54	2/1/2010		MALE	2009-10-02		2009	Negative	45-54	50-54		1	FALSE		HIV-		HIV-			Moved or transferred	Pulmonary smear-positive	Pulmonary	RELAPSE			0
78	7/30/2009		FEMALE	2009-01-14		2009		>=65	>=75		0	FALSE							Defaulted	Extrapulmonary	Extrapulmonary	NEW			1
41	2/9/2009	50	MALE	2009-01-27		2009	Positive	35-44	40-44	1	1	FALSE	NO	HIV+ not on ART	0	HIV+ not on ART	<200	<100	Died	Pulmonary smear-positive	Pulmonary	RELAPSE	<=50	0	0
28	8/4/2009		FEMALE	2009-02-13		2009	Negative	25-34	25-29		1	FALSE		HIV-		HIV-			Completed or cured	Pulmonary smear-positive	Pulmonary	NEW			1
34	8/19/2009	37	FEMALE	2009-01-08		2009	Positive	25-34	30-34	1	1	FALSE	NO	HIV+ not on ART	0	HIV+ not on ART	<200	<100	Completed or cured	Pulmonary smear-negative	Pulmonary	OTHER	<=50	0	0
45	2/9/2010	104	FEMALE	2009-08-25		2009	Positive	45-54	45-49	1	1	FALSE	YES	HIV+ not on ART	0	HIV+ not on ART	<200	100-199	Completed or cured	Pulmonary smear-positive	Pulmonary	NEW	101-200	1	1
49	9/4/2009		MALE	2009-03-17		2009	Negative	45-54	45-49		1	FALSE		HIV-		HIV-			Completed or cured	Pulmonary smear-positive	Pulmonary	NEW			1
63	8/31/2009		MALE	2009-03-17		2009	Negative	55-64	60-64		1	FALSE		HIV-		HIV-			Completed or cured	Pulmonary smear-negative	Pulmonary	NEW			1
40	7/13/2009	51	MALE	2009-01-22		2009	Positive	35-44	40-44	1	1	FALSE	YES	HIV+ not on ART	0	HIV+ not on ART	<200	<100	Completed or cured	Pulmonary smear-negative	Pulmonary	NEW	51-100	1	1
41	9/14/2009	165	FEMALE	2009-02-04		2009	Positive	35-44	40-44	1	1	FALSE	NO	HIV+ not on ART	0	HIV+ not on ART	<200	100-199	Completed or cured	Pulmonary smear-negative	Pulmonary	RELAPSE	101-200	0	0
28	8/18/2009		FEMALE	2009-03-03		2009		25-34	25-29		0	FALSE							Completed or cured	Pulmonary smear-positive	Pulmonary	NEW			1
37	10/14/2009		MALE	2009-02-10		2009	Negative	35-44	35-39		1	FALSE		HIV-		HIV-			Completed or cured	Pulmonary smear-positive	Pulmonary	OTHER			0
51	7/24/2009		MALE	2009-01-30		2009		45-54	50-54		0	FALSE							Completed or cured	Pulmonary smear-positive	Pulmonary	NEW			1
22	7/5/2009		MALE	2009-01-19		2009	Negative	15-24	20-24		1	FALSE		HIV-		HIV-			Completed or cured	Extrapulmonary	Extrapulmonary	NEW			1
30	7/8/2009		MALE	2009-01-13		2009	Negative	25-34	30-34		1	FALSE		HIV-		HIV-			Completed or cured	Pulmonary smear-positive	Pulmonary	NEW			1
59	8/17/2009		FEMALE	2009-03-03		2009		55-64	55-59		0	FALSE							Completed or cured	Pulmonary smear-positive	Pulmonary	NEW			1
26	5/4/2009	302	MALE	2009-01-12		2009	Positive	25-34	25-29	1	1	FALSE	NO	HIV+ not on ART	0	HIV+ not on ART	>=200	200-349	Moved or transferred	Pulmonary smear-positive	Pulmonary	NEW	201-350	0	1
23	7/2/2009		MALE	2009-01-15		2009	Negative	15-24	20-24		1	FALSE		HIV-		HIV-			Completed or cured	Pulmonary smear-positive	Pulmonary	NEW			1
42	9/8/2009		FEMALE	2009-01-27		2009	Negative	35-44	40-44		1	FALSE		HIV-		HIV-			Completed or cured	Pulmonary smear-positive	Pulmonary	OTHER			0
37	9/15/2009	77	MALE	2009-01-09		2009	Positive	35-44	35-39	1	1	FALSE		HIV+ not on ART	0	HIV+ not on ART	<200	<100	Completed or cured	Pulmonary smear-negative	Pulmonary	OTHER	51-100	0	0
30	9/23/2009		MALE	2009-04-08		2009	Negative	25-34	30-34		1	FALSE		HIV-		HIV-			Completed or cured	Pulmonary smear-negative	Pulmonary	NEW			1
19	7/21/2009	257	FEMALE	2009-01-19		2009	Positive	15-24	15-19	1	1	FALSE	NO	HIV+ not on ART	0	HIV+ not on ART	>=200	200-349	Completed or cured	Pulmonary smear-negative	Pulmonary	NEW	201-350	0	1
42	7/21/2009		MALE	2009-02-03		2009	Negative	35-44	40-44		1	FALSE		HIV-		HIV-			Completed or cured	Pulmonary smear-positive	Pulmonary	NEW			1
30	1/8/2010	311	FEMALE	2009-05-28		2009	Positive	25-34	30-34	1	1	FALSE	YES	HIV+ not on ART	0	HIV+ not on ART	>=200	200-349	Completed or cured	Extrapulmonary	Extrapulmonary	OTHER	201-350	1	0
30	7/29/2009	148	FEMALE	2009-01-21		2009	Positive	25-34	30-34	1	1	FALSE	YES	HIV+ not on ART	0	HIV+ not on ART	<200	100-199	Defaulted	Pulmonary smear-positive	Pulmonary	NEW	101-200	1	1
30	10/22/2009		FEMALE	2009-05-08		2009	Negative	25-34	30-34		1	FALSE		HIV-		HIV-			Completed or cured	Pulmonary smear-negative	Pulmonary	NEW			1
28	1/20/2010		MALE	2009-08-05		2009	Negative	25-34	25-29		1	FALSE		HIV-		HIV-			Completed or cured	Pulmonary smear-positive	Pulmonary	NEW			1
48	9/5/2009		MALE	2009-03-02		2009	Negative	45-54	45-49		1	FALSE		HIV-		HIV-			Completed or cured	Pulmonary smear-positive	Pulmonary	NEW			1
30	12/30/2009		MALE	2009-07-17		2009	Negative	25-34	30-34		1	FALSE		HIV-		HIV-			Completed or cured	Pulmonary smear-positive	Pulmonary	NEW			1
42	7/27/2009	287	MALE	2009-02-10		2009	Positive	35-44	40-44	1	1	FALSE	NO	HIV+ not on ART	0	HIV+ not on ART	>=200	200-349	Completed or cured	Extrapulmonary	Extrapulmonary	NEW	201-350	0	1
31	7/22/2009		MALE	2009-02-06		2009	Negative	25-34	30-34		1	FALSE		HIV-		HIV-			Completed or cured	Pulmonary smear-positive	Pulmonary	NEW			1
22	9/23/2009		MALE	2009-01-19		2009	Negative	15-24	20-24		1	FALSE		HIV-		HIV-			Completed or cured	Pulmonary smear-negative	Pulmonary	NEW			1
52			FEMALE	2009-01-14		2009	Negative	45-54	50-54		1	FALSE		HIV-		HIV-			Not evaluated	Pulmonary smear-positive	Pulmonary	RELAPSE			0
42	11/12/2009		MALE	2009-07-07		2009	Negative	35-44	40-44		1	FALSE		HIV-		HIV-			Defaulted	Pulmonary smear-positive	Pulmonary	RE-TREATMENT AFTER FAILURE			0
31	8/7/2009	193	FEMALE	2009-02-17		2009	Positive	25-34	30-34	1	1	FALSE	YES	HIV+ not on ART	0	HIV+ not on ART	<200	100-199	Completed or cured	Pulmonary smear-negative	Pulmonary	NEW	101-200	1	1
39	7/8/2009	46	FEMALE	2009-01-22		2009	Positive	35-44	35-39	1	1	TRUE	YES	HIV+ on ART		HIV+ on ART at TB Dx	<200	<100	Completed or cured	Extrapulmonary	Extrapulmonary	NEW	<=50		1
84	8/4/2009		MALE	2009-02-13		2009	Negative	>=65	>=75		1	FALSE		HIV-		HIV-			Completed or cured	Pulmonary smear-negative	Pulmonary	NEW			1
35	9/25/2009		MALE	2009-02-12		2009	Negative	35-44	35-39		1	FALSE		HIV-		HIV-			Completed or cured	Pulmonary smear-positive	Pulmonary	RELAPSE			0
31	2/3/2010	74	MALE	2009-06-01		2009	Positive	25-34	30-34	1	1	FALSE	YES	HIV+ not on ART	0	HIV+ not on ART	<200	<100	Completed or cured	Pulmonary smear-negative	Pulmonary	OTHER	51-100	1	0
25	7/20/2009		MALE	2009-02-04		2009	Negative	25-34	25-29		1	FALSE		HIV-		HIV-			Completed or cured	Pulmonary smear-positive	Pulmonary	NEW			1
61	9/29/2009		FEMALE	2009-03-19		2009	Negative	55-64	60-64		1	FALSE		HIV-		HIV-			Completed or cured	Pulmonary smear-negative	Pulmonary	NEW			1
29	5/19/2010		MALE	2009-09-14		2009	Negative	25-34	25-29		1	FALSE		HIV-		HIV-			Completed or cured	Pulmonary smear-positive	Pulmonary	RE-TREATMENT AFTER DEFAULT			0
33	8/31/2009	200	MALE	2009-01-16		2009	Positive	25-34	30-34	1	1	FALSE	NO	HIV+ not on ART	0	HIV+ not on ART	>=200	200-349	Completed or cured	Pulmonary smear-positive	Pulmonary	OTHER	101-200	0	0
23	12/16/2009		FEMALE	2009-07-01		2009	Negative	15-24	20-24		1	FALSE		HIV-		HIV-			Completed or cured	Extrapulmonary	Extrapulmonary	NEW			1
22	9/30/2009		FEMALE	2009-02-18		2009	Positive	15-24	20-24		1	FALSE		HIV+ not on ART	0	HIV+ not on ART			Completed or cured	Pulmonary smear-positive	Pulmonary	OTHER		0	0
34	8/19/2009		MALE	2009-03-05		2009		25-34	30-34		0	FALSE							Completed or cured	Pulmonary smear-positive	Pulmonary	NEW			1
42	9/18/2009		FEMALE	2009-02-06		2009	Negative	35-44	40-44		1	FALSE		HIV-		HIV-			Completed or cured	Pulmonary smear-positive	Pulmonary	NEW			1
22	1/25/2010		MALE	2009-04-09		2009	Negative	15-24	20-24		1	FALSE		HIV-		HIV-			Completed or cured	Pulmonary smear-negative	Pulmonary	NEW			1
25	7/15/2009		FEMALE	2009-01-29		2009	Negative	25-34	25-29		1	FALSE		HIV-		HIV-			Completed or cured	Pulmonary smear-positive	Pulmonary	NEW			1
34	7/1/2009		MALE	2009-01-16		2009	Positive	25-34	30-34		1	FALSE	NO	HIV+ not on ART	0	HIV+ not on ART			Completed or cured	Extrapulmonary	Extrapulmonary	NEW		0	1
40	3/26/2010		MALE	2009-08-19		2009	Negative	35-44	40-44		1	FALSE		HIV-		HIV-			Completed or cured	Pulmonary smear-positive	Pulmonary	RELAPSE			0
49	7/17/2009	74	MALE	2009-01-28		2009	Positive	45-54	45-49	1	1	FALSE	NO	HIV+ not on ART	0	HIV+ not on ART	<200	<100	Completed or cured	Pulmonary smear-positive	Pulmonary	NEW	51-100	0	1
29	6/23/2009	163	FEMALE	2009-01-07		2009	Positive	25-34	25-29	1	1	FALSE		HIV+ not on ART	0	HIV+ not on ART	<200	100-199	Completed or cured	Pulmonary smear-negative	Pulmonary	NEW	101-200	0	1
24	8/12/2009		FEMALE	2009-02-23		2009	Negative	15-24	20-24		1	FALSE		HIV-		HIV-			Completed or cured	Pulmonary smear-positive	Pulmonary	NEW			1
27	8/25/2009	200	MALE	2009-01-23		2009	Positive	25-34	25-29	1	1	FALSE	NO	HIV+ not on ART	0	HIV+ not on ART	>=200	200-349	Defaulted	Pulmonary smear-negative	Pulmonary	OTHER	101-200	0	0
28	9/30/2009	22	FEMALE	2009-02-11		2009	Positive	25-34	25-29	1	1	FALSE	NO	HIV+ not on ART	0	HIV+ not on ART	<200	<100	Completed or cured	Pulmonary smear-positive	Pulmonary	OTHER	<=50	0	0
29	7/23/2009	88	FEMALE	2009-02-05		2009	Positive	25-34	25-29	1	1	FALSE	YES	HIV+ not on ART	0	HIV+ not on ART	<200	<100	Completed or cured	Pulmonary smear-negative	Pulmonary	NEW	51-100	1	1
36	11/13/2009	50	MALE	2009-01-15		2009	Positive	35-44	35-39	1	1	TRUE	YES	HIV+ on ART		HIV+ on ART at TB Dx	<200	<100	Completed or cured	Pulmonary smear-positive	Pulmonary	RE-TREATMENT AFTER FAILURE	<=50		0
61			FEMALE	2009-03-17		2009	Negative	55-64	60-64		1	FALSE		HIV-		HIV-			Not evaluated	Extrapulmonary	Extrapulmonary	NEW			1
33	3/10/2009	45	MALE	2009-01-14		2009	Positive	25-34	30-34	1	1	FALSE	NO	HIV+ not on ART	0	HIV+ not on ART	<200	<100	Defaulted	Pulmonary smear-negative	Pulmonary	NEW	<=50	0	1
24	10/8/2009		MALE	2009-04-23		2009	Negative	15-24	20-24		1	FALSE		HIV-		HIV-			Completed or cured	Pulmonary smear-positive	Pulmonary	NEW			1
38	6/30/2009	42	MALE	2009-01-13		2009	Positive	35-44	35-39	1	1	TRUE	YES	HIV+ on ART		HIV+ on ART at TB Dx	<200	<100	Completed or cured	Pulmonary smear-positive	Pulmonary	NEW	<=50		1
58	9/2/2009		FEMALE	2009-01-21		2009	Positive	55-64	55-59		1	FALSE	NO	HIV+ not on ART	0	HIV+ not on ART			Completed or cured	Pulmonary smear-negative	Pulmonary	RELAPSE		0	0
32	6/28/2009	164	MALE	2009-01-12		2009	Positive	25-34	30-34	1	1	FALSE	NO	HIV+ not on ART	0	HIV+ not on ART	<200	100-199	Completed or cured	Pulmonary smear-negative	Pulmonary	NEW	101-200	0	1
47	9/7/2009		MALE	2009-01-19		2009		45-54	45-49		0	TRUE							Completed or cured	Pulmonary smear-positive	Pulmonary	OTHER			0
36	7/15/2009	143	MALE	2009-01-27		2009	Positive	35-44	35-39	1	1	FALSE	NO	HIV+ not on ART	0	HIV+ not on ART	<200	100-199	Completed or cured	Pulmonary smear-positive	Pulmonary	NEW	101-200	0	1
19	7/20/2009		MALE	2009-02-02		2009	Negative	15-24	15-19		1	FALSE		HIV-		HIV-			Completed or cured	Pulmonary smear-positive	Pulmonary	NEW			1
26	10/12/2009		MALE	2009-04-30		2009	Negative	25-34	25-29		1	FALSE		HIV-		HIV-			Completed or cured	Extrapulmonary	Extrapulmonary	NEW			1
22	3/19/2010		FEMALE	2009-09-30		2009	Negative	15-24	20-24		1	FALSE		HIV-		HIV-			Completed or cured	Extrapulmonary	Extrapulmonary	NEW			1
24	8/7/2009		MALE	2009-02-19		2009	Negative	15-24	20-24		1	FALSE		HIV-		HIV-			Completed or cured	Pulmonary smear-positive	Pulmonary	NEW			1
36	8/27/2009	137	FEMALE	2009-02-02		2009	Positive	35-44	35-39	1	1	FALSE	YES	HIV+ not on ART	0	HIV+ not on ART	<200	100-199	Completed or cured	Pulmonary smear-positive	Pulmonary	NEW	101-200	1	1
50	7/22/2009	262	FEMALE	2009-02-04		2009	Positive	45-54	50-54	1	1	FALSE	NO	HIV+ not on ART	0	HIV+ not on ART	>=200	200-349	Completed or cured	Pulmonary smear-negative	Pulmonary	NEW	201-350	0	1
29	4/21/2009	141	MALE	2009-02-12		2009	Positive	25-34	25-29	1	1	FALSE	YES	HIV+ not on ART	0	HIV+ not on ART	<200	100-199	Defaulted	Pulmonary smear-positive	Pulmonary	OTHER	101-200	1	0
49	4/10/2010		MALE	2009-08-28		2009	Negative	45-54	45-49		1	FALSE		HIV-		HIV-			Completed or cured	Pulmonary smear-negative	Pulmonary	RELAPSE			0
35	7/1/2009	22	MALE	2009-01-12		2009	Positive	35-44	35-39	1	1	FALSE	YES	HIV+ not on ART	0	HIV+ not on ART	<200	<100	Completed or cured	Pulmonary smear-positive	Pulmonary	NEW	<=50	1	1
38	9/24/2009		MALE	2009-01-29		2009	Negative	35-44	35-39		1	FALSE		HIV-		HIV-			Completed or cured	Pulmonary smear-positive	Pulmonary	RE-TREATMENT AFTER DEFAULT			0
31	2/8/2010	211	MALE	2009-08-25		2009	Positive	25-34	30-34	1	1	FALSE	NO	HIV+ not on ART	0	HIV+ not on ART	>=200	200-349	Completed or cured	Pulmonary smear-positive	Pulmonary	NEW	201-350	0	1
75	9/22/2009		FEMALE	2009-02-11		2009	Negative	>=65	>=75		1	FALSE		HIV-		HIV-			Completed or cured	Pulmonary smear-positive	Pulmonary	RELAPSE			0
25	1/4/2010		FEMALE	2009-07-21		2009		25-34	25-29		0	FALSE							Completed or cured	Pulmonary smear-negative	Pulmonary	NEW			1
21	8/19/2009		MALE	2009-04-29		2009	Negative	15-24	20-24		1	FALSE		HIV-		HIV-			Defaulted	Extrapulmonary	Extrapulmonary	NEW			1
42	6/10/2009		FEMALE	2009-01-13		2009	Negative	35-44	40-44		1	FALSE		HIV-		HIV-			Not evaluated	Pulmonary smear-positive	Pulmonary	NEW			1
31	8/6/2009		FEMALE	2009-02-16		2009	Negative	25-34	30-34		1			HIV-		HIV-			Completed or cured	Pulmonary smear-positive	Pulmonary	NEW			1
66	11/4/2009		MALE	2009-05-21		2009	Negative	>=65	65-69		1	FALSE		HIV-		HIV-			Completed or cured	Pulmonary smear-negative	Pulmonary	NEW			1
24	10/22/2009		FEMALE	2009-02-23		2009		15-24	20-24		0	FALSE							Completed or cured	Extrapulmonary	Extrapulmonary	NEW			1
27	5/18/2009		MALE	2009-01-08		2009	Negative	25-34	25-29		1	FALSE		HIV-		HIV-			Defaulted	Pulmonary smear-positive	Pulmonary	NEW			1
41	9/21/2009	37	MALE	2009-02-09		2009	Positive	35-44	40-44	1	1	FALSE	NO	HIV+ not on ART	0	HIV+ not on ART	<200	<100	Completed or cured	Pulmonary smear-negative	Pulmonary	OTHER	<=50	0	0
31	3/27/2010	562	FEMALE	2009-09-20		2009	Positive	25-34	30-34	1	1	TRUE	YES	HIV+ on ART		HIV+ on ART at TB Dx	>=200	>=350	Completed or cured	Pulmonary smear-positive	Pulmonary	NEW	>500		1
37	7/23/2009		MALE	2009-02-05		2009	Negative	35-44	35-39		1	FALSE		HIV-		HIV-			Completed or cured	Pulmonary smear-positive	Pulmonary	NEW			1
39	7/21/2009	298	FEMALE	2009-01-09		2009	Positive	35-44	35-39	1	1	FALSE		HIV+ not on ART	0	HIV+ not on ART	>=200	200-349	Completed or cured	Pulmonary smear-positive	Pulmonary	NEW	201-350	0	1
33	7/20/2009	358	FEMALE	2009-02-03		2009	Positive	25-34	30-34	1	1	TRUE	YES	HIV+ on ART		HIV+ on ART at TB Dx	>=200	>=350	Completed or cured	Pulmonary smear-positive	Pulmonary	NEW	351-500		1
60	8/19/2009		FEMALE	2009-03-05		2009	Negative	55-64	60-64		1	FALSE		HIV-		HIV-			Completed or cured	Pulmonary smear-negative	Pulmonary	NEW			1
33	8/25/2009	62	FEMALE	2009-01-13		2009	Positive	25-34	30-34	1	1	TRUE	YES	HIV+ on ART		HIV+ on ART at TB Dx	<200	<100	Completed or cured	Pulmonary smear-positive	Pulmonary	OTHER	51-100		0
26	3/15/2010		MALE	2009-08-03		2009	Negative	25-34	25-29		1	FALSE		HIV-		HIV-			Completed or cured	Pulmonary smear-negative	Pulmonary	RE-TREATMENT AFTER DEFAULT			0
24	7/14/2009	262	FEMALE	2009-01-21		2009	Positive	15-24	20-24	1	1	FALSE	YES	HIV+ not on ART	0	HIV+ not on ART	>=200	200-349	Completed or cured	Pulmonary smear-negative	Pulmonary	NEW	201-350	1	1
49	3/18/2009		MALE	2009-02-25		2009		45-54	45-49		0	FALSE							Died	Pulmonary smear-negative	Pulmonary	NEW			1
32	7/8/2009		MALE	2009-01-14		2009	Negative	25-34	30-34		1	FALSE		HIV-		HIV-			Completed or cured	Pulmonary smear-positive	Pulmonary	NEW			1
22	7/23/2009		MALE	2009-02-05		2009	Negative	15-24	20-24		1	FALSE		HIV-		HIV-			Completed or cured	Pulmonary smear-positive	Pulmonary	NEW			1
64	4/29/2010		FEMALE	2009-09-16		2009	Negative	55-64	60-64		1	FALSE		HIV-		HIV-			Completed or cured	Pulmonary smear-positive	Pulmonary	RELAPSE			0
36	7/21/2009	163	FEMALE	2009-02-04		2009	Positive	35-44	35-39	1	1	FALSE	YES	HIV+ not on ART	0	HIV+ not on ART	<200	100-199	Completed or cured	Pulmonary smear-negative	Pulmonary	NEW	101-200	1	1
[truncated: 116,990 more rows]
